# Supplementary material for: Bis[μ-N-(pyridin-2-ylmeth­yl)pyridin-3-amine-κ2 N:N′]disilver(I) bis­(perchlorate) dimethyl sulfoxide disolvate
Source: Acta Crystallogr Sect E Struct Rep Online. 2013 Oct 2;69(Pt 11):m575–6. doi: 10.1107/S1600536813026585 (PMC3884244; doi:10.1107/S1600536813026585)
Supplement: Supplementary file 1 [file e-69-0m575-sup1.cif]

##############################################################################
#                                                                            #
# This CIF contains the data in a paper accepted for publication in          #
# Acta Crystallographica Section E. It conforms to the requirements of       #
# Notes for Authors for Acta Crystallographica Section E, and has been       #
# peer reviewed under the auspices of the IUCr Commission on Journals.       #
#                                                                            #
# Full details of the Crystallographic Information File format               #
# are given in the paper "The Crystallographic Information File (CIF):       #
# a New Standard Archive File for Crystallography" by S. R. Hall, F. H.      #
# Allen and I. D. Brown [Acta Cryst. (1991), A47, 655-685].                  #
#                                                                            #
# The current version of the core CIF dictionary is obtainable from          #
# ftp://ftp.iucr.org/pub/cif_core.dic.                                       #
#                                                                            #
# Software is freely available for graphical display of the structure(s)     #
# in this CIF. For information consult the CIF software page                 #
# http://www.iucr.org/resources/cif/software.                                #
#                                                                            #
# This file may be used for bona fide research purposes within the           #
# scientific community so long as proper attribution is given to the journal # 
# article from which it was obtained.                                        #
#                                                                            #
##############################################################################
data_I
_database_code_depnum_ccdc_archive 'CCDC 963329'
_audit_creation_method     SHELXTL
_chemical_name_systematic
;\
Bis[\m-<i>N</i>-(pyridin-2-ylmethyl)pyridin-3-amine-\
\k^2^<i>N</i>:<i>N</i>']disilver(I) bis(perchlorate) dimethyl sulfoxide
disolvate
;
_chemical_name_common     ?
_chemical_formula_moiety     'C22 H22 Ag2 N6 2+, 2(Cl O4 -), 2(C2 H6 O S)'
_chemical_formula_sum     'C26 H34 Ag2 Cl2 N6 O10 S2'
_chemical_formula_iupac     '[Ag2 (C11 H11 N3)2] (Cl O4)2, 2C2 H6 O S'
_chemical_formula_weight     941.35
_chemical_melting_point     ?
_symmetry_cell_setting     monoclinic
_symmetry_space_group_name_H-M     'P 21/c'
_symmetry_space_group_name_Hall     '-P 2ybc'
loop_
    _symmetry_equiv_pos_as_xyz
    'x, y, z'
    '-x, y+1/2, -z+1/2'
    '-x, -y, -z'
    'x, -y-1/2, z-1/2'
_cell_length_a     7.3620(3)
_cell_length_b     11.1227(5)
_cell_length_c     21.1248(10)
_cell_angle_alpha     90.00
_cell_angle_beta     95.3280(10)
_cell_angle_gamma     90.00
_cell_volume     1722.34(13)
_cell_formula_units_Z     2
_cell_measurement_reflns_used     7360
_cell_measurement_theta_min     2.67
_cell_measurement_theta_max     28.27
_cell_measurement_temperature     173(2)
_exptl_crystal_description     block
_exptl_crystal_colour     colorless
_exptl_crystal_size_max     0.45
_exptl_crystal_size_mid     0.20
_exptl_crystal_size_min     0.20
_exptl_crystal_density_diffrn     1.815
_exptl_crystal_density_meas     ?
_exptl_crystal_density_method     'not measured'
_exptl_crystal_F_000     944
_exptl_absorpt_coefficient_mu     1.475
_exptl_absorpt_correction_type     none
_exptl_absorpt_process_details     ?
_exptl_absorpt_correction_T_min     ?
_exptl_absorpt_correction_T_max     ?
_exptl_special_details
;
;
_diffrn_ambient_temperature     173(2)
_diffrn_radiation_type     MoK\a
_diffrn_radiation_wavelength     0.71073
_diffrn_radiation_source     'fine-focus sealed tube'
_diffrn_radiation_monochromator     graphite
_diffrn_measurement_device_type     'Bruker SMART CCD area-detector'
_diffrn_measurement_method     '\f and \w scans'
_diffrn_detector_area_resol_mean     ?
_diffrn_reflns_number     9537
_diffrn_reflns_av_R_equivalents     0.0490
_diffrn_reflns_av_sigmaI/netI     0.0323
_diffrn_reflns_theta_min     1.94
_diffrn_reflns_theta_max     26.00
_diffrn_reflns_theta_full     26.00
_diffrn_measured_fraction_theta_max     0.996
_diffrn_measured_fraction_theta_full     0.996
_diffrn_reflns_limit_h_min     -9
_diffrn_reflns_limit_h_max     8
_diffrn_reflns_limit_k_min     -13
_diffrn_reflns_limit_k_max     13
_diffrn_reflns_limit_l_min     -25
_diffrn_reflns_limit_l_max     18
_refine_special_details
;
Refinement of <i>F</i>^2^ against ALL reflections. The weighted <i>R</i>-factor
<i>wR</i> and goodness of fit <i>S</i> are based on <i>F</i>^2^, conventional
<i>R</i>-factors <i>R</i> are based on <i>F</i>, with <i>F</i> set to zero for
negative <i>F</i>^2^. The threshold expression of <i>F</i>^2^ >
\s(<i>F</i>^2^) is used only for calculating <i>R</i>-factors(gt) <i>etc</i>.
and is not relevant to the choice of reflections for refinement.
<i>R</i>-factors based on <i>F</i>^2^ are statistically about twice as large
as those based on <i>F</i>, and <i>R</i>- factors based on ALL data will be
even larger.
;
_reflns_number_total     3367
_reflns_number_gt     3096
_reflns_threshold_expression     I>2\s(I)
_refine_ls_structure_factor_coef     Fsqd
_refine_ls_matrix_type     full
_refine_ls_R_factor_all     0.0358
_refine_ls_R_factor_gt     0.0325
_refine_ls_wR_factor_gt     0.0833
_refine_ls_wR_factor_ref     0.0855
_refine_ls_goodness_of_fit_ref     1.022
_refine_ls_restrained_S_all     1.022
_refine_ls_number_reflns     3367
_refine_ls_number_parameters     217
_refine_ls_number_restraints     0
_refine_ls_hydrogen_treatment     constr
_refine_ls_weighting_scheme     calc
_refine_ls_weighting_details
         'calc w=1/[\s^2^(Fo^2^)+(0.0399P)^2^+3.5438P] where P=(Fo^2^+2Fc^2^)/3'
_atom_sites_solution_hydrogens     geom
_atom_sites_solution_primary     direct
_atom_sites_solution_secondary     difmap
_refine_ls_shift/su_max     0.001
_refine_ls_shift/su_mean     0.000
_refine_diff_density_max     0.610
_refine_diff_density_min     -0.646
_refine_ls_extinction_method     none
_refine_ls_extinction_coef     ?
loop_
    _atom_type_symbol
    _atom_type_description
    _atom_type_scat_dispersion_real
    _atom_type_scat_dispersion_imag
    _atom_type_scat_source
    'C' 'C' 0.0033 0.0016
                         'International Tables Vol C Tables 4.2.6.8 and 6.1.1.4'
    'H' 'H' 0.0000 0.0000
                         'International Tables Vol C Tables 4.2.6.8 and 6.1.1.4'
    'N' 'N' 0.0061 0.0033
                         'International Tables Vol C Tables 4.2.6.8 and 6.1.1.4'
    'O' 'O' 0.0106 0.0060
                         'International Tables Vol C Tables 4.2.6.8 and 6.1.1.4'
    'S' 'S' 0.1246 0.1234
                         'International Tables Vol C Tables 4.2.6.8 and 6.1.1.4'
    'Cl' 'Cl' 0.1484 0.1585
                         'International Tables Vol C Tables 4.2.6.8 and 6.1.1.4'
    'Ag' 'Ag' -0.8971 1.1015
                         'International Tables Vol C Tables 4.2.6.8 and 6.1.1.4'
_computing_data_collection     '<i>SMART</i> (Bruker, 2000)'
_computing_cell_refinement     '<i>SAINT-Plus</i> (Bruker, 2000)'
_computing_data_reduction     '<i>SAINT-Plus</i> (Bruker, 2000)'
_computing_structure_solution     '<i>SHELXS97</i> (Sheldrick, 2008)'
_computing_structure_refinement     '<i>SHELXL97</i> (Sheldrick, 2008)'
_computing_molecular_graphics     '<i>DIAMOND</i> (Brandenburg, 2005)'
_computing_publication_material     '<i>SHELXTL</i> (Sheldrick, 2008)'
loop_
    _atom_site_type_symbol
    _atom_site_label
    _atom_site_fract_x
    _atom_site_fract_y
    _atom_site_fract_z
    _atom_site_U_iso_or_equiv
    _atom_site_adp_type
    _atom_site_calc_flag
    _atom_site_refinement_flags
    _atom_site_occupancy
    _atom_site_symmetry_multiplicity
    _atom_site_disorder_assembly
    _atom_site_disorder_group
    Ag Ag1 0.50109(3) 0.25805(2) 0.484406(11) 0.02344(10) Uani d . 1 1 . .
    N N1 0.3332(3) 0.3841(2) 0.53484(12) 0.0200(5) Uani d . 1 1 . .
    N N2 0.3266(3) -0.1183(2) 0.55086(12) 0.0200(5) Uani d . 1 1 . .
    N N3 0.1611(3) 0.1670(2) 0.48358(12) 0.0224(5) Uani d . 1 1 . .
    H H3 0.2056 0.1604 0.4465 0.027 Uiso calc R 1 1 . .
    C C1 0.4183(4) 0.4681(3) 0.57264(14) 0.0229(6) Uani d . 1 1 . .
    H H1 0.5437 0.4832 0.5686 0.028 Uiso calc R 1 1 . .
    C C2 0.3334(4) 0.5334(3) 0.61688(15) 0.0269(7) Uani d . 1 1 . .
    H H2 0.3984 0.5924 0.6424 0.032 Uiso calc R 1 1 . .
    C C3 0.1510(5) 0.5108(3) 0.62316(16) 0.0305(7) Uani d . 1 1 . .
    H H3A 0.0886 0.5533 0.6536 0.037 Uiso calc R 1 1 . .
    C C4 0.0616(4) 0.4257(3) 0.58450(17) 0.0288(7) Uani d . 1 1 . .
    H H4 -0.0639 0.4096 0.5879 0.035 Uiso calc R 1 1 . .
    C C5 0.1546(4) 0.3632(3) 0.54062(14) 0.0201(6) Uani d . 1 1 . .
    C C6 0.0546(4) 0.2732(3) 0.49703(16) 0.0240(6) Uani d . 1 1 . .
    H H6A -0.0562 0.2469 0.5164 0.029 Uiso calc R 1 1 . .
    H H6B 0.0145 0.3135 0.4563 0.029 Uiso calc R 1 1 . .
    C C7 0.1930(4) 0.0766(3) 0.52826(14) 0.0186(6) Uani d . 1 1 . .
    C C8 0.1501(4) 0.0853(3) 0.59090(15) 0.0231(6) Uani d . 1 1 . .
    H H8 0.0907 0.1548 0.6051 0.028 Uiso calc R 1 1 . .
    C C9 0.1955(5) -0.0089(3) 0.63220(15) 0.0275(7) Uani d . 1 1 . .
    H H9 0.1657 -0.0049 0.6750 0.033 Uiso calc R 1 1 . .
    C C10 0.2841(4) -0.1091(3) 0.61127(15) 0.0265(7) Uani d . 1 1 . .
    H H10 0.3156 -0.1727 0.6402 0.032 Uiso calc R 1 1 . .
    C C11 0.2807(4) -0.0285(3) 0.51076(14) 0.0187(6) Uani d . 1 1 . .
    H H11 0.3090 -0.0362 0.4680 0.022 Uiso calc R 1 1 . .
    Cl Cl1 0.22314(10) 0.27926(7) 0.31521(4) 0.02713(18) Uani d . 1 1 . .
    O O1 0.1356(6) 0.1764(3) 0.33725(17) 0.0789(13) Uani d . 1 1 . .
    O O2 0.2542(4) 0.3637(3) 0.36785(14) 0.0448(7) Uani d . 1 1 . .
    O O3 0.1082(5) 0.3355(4) 0.26650(16) 0.0698(10) Uani d . 1 1 . .
    O O4 0.3925(5) 0.2503(3) 0.2927(2) 0.0716(12) Uani d . 1 1 . .
    S S1 0.60059(11) 0.23249(7) 0.65444(4) 0.02617(18) Uani d . 1 1 . .
    O O5 0.7044(3) 0.2308(2) 0.59577(12) 0.0329(5) Uani d . 1 1 . .
    C C12 0.7185(5) 0.3371(3) 0.70810(17) 0.0378(8) Uani d . 1 1 . .
    H H12A 0.6999 0.4189 0.6915 0.045 Uiso calc R 1 1 . .
    H H12B 0.8491 0.3184 0.7123 0.045 Uiso calc R 1 1 . .
    H H12C 0.6709 0.3312 0.7498 0.045 Uiso calc R 1 1 . .
    C C13 0.6627(6) 0.0977(4) 0.6968(2) 0.0435(9) Uani d . 1 1 . .
    H H13A 0.6077 0.0285 0.6736 0.052 Uiso calc R 1 1 . .
    H H13B 0.6187 0.1013 0.7392 0.052 Uiso calc R 1 1 . .
    H H13C 0.7958 0.0893 0.7011 0.052 Uiso calc R 1 1 . .
loop_
    _atom_site_aniso_label
    _atom_site_aniso_U_11
    _atom_site_aniso_U_22
    _atom_site_aniso_U_33
    _atom_site_aniso_U_12
    _atom_site_aniso_U_13
    _atom_site_aniso_U_23
    Ag1 0.02007(14) 0.02377(15) 0.02746(16) 0.00319(8) 0.00743(10) -0.00257(9)
    N1 0.0173(12) 0.0213(12) 0.0218(13) 0.0015(9) 0.0038(9) 0.0011(10)
    N2 0.0171(12) 0.0227(12) 0.0201(12) 0.0000(9) 0.0017(9) -0.0040(10)
    N3 0.0251(13) 0.0213(13) 0.0214(13) 0.0007(10) 0.0055(10) -0.0009(10)
    C1 0.0199(14) 0.0255(15) 0.0236(15) -0.0021(12) 0.0026(11) 0.0025(12)
    C2 0.0298(17) 0.0243(15) 0.0261(16) 0.0005(13) 0.0006(13) -0.0054(13)
    C3 0.0281(17) 0.0325(18) 0.0313(17) 0.0059(13) 0.0056(13) -0.0069(14)
    C4 0.0165(14) 0.0332(17) 0.0375(18) 0.0030(12) 0.0069(13) -0.0017(15)
    C5 0.0169(13) 0.0212(14) 0.0221(15) 0.0008(11) 0.0013(11) 0.0061(12)
    C6 0.0170(14) 0.0236(15) 0.0310(17) 0.0014(11) 0.0010(12) -0.0006(13)
    C7 0.0134(13) 0.0206(14) 0.0216(14) -0.0032(10) 0.0004(10) -0.0035(11)
    C8 0.0237(15) 0.0227(15) 0.0237(15) -0.0005(12) 0.0064(12) -0.0050(12)
    C9 0.0332(18) 0.0316(17) 0.0187(14) 0.0039(13) 0.0077(12) -0.0018(13)
    C10 0.0292(16) 0.0281(16) 0.0221(15) 0.0026(13) 0.0016(12) 0.0026(13)
    C11 0.0145(13) 0.0238(14) 0.0183(14) -0.0020(11) 0.0041(10) -0.0031(11)
    Cl1 0.0197(4) 0.0316(4) 0.0305(4) -0.0007(3) 0.0042(3) 0.0034(3)
    O1 0.127(3) 0.064(2) 0.0482(19) -0.056(2) 0.023(2) -0.0070(17)
    O2 0.0408(15) 0.0491(16) 0.0449(16) -0.0090(12) 0.0067(12) -0.0133(13)
    O3 0.067(2) 0.082(3) 0.055(2) 0.0250(19) -0.0210(16) 0.0001(18)
    O4 0.0364(18) 0.107(3) 0.073(3) 0.0121(17) 0.0135(17) -0.029(2)
    S1 0.0257(4) 0.0319(4) 0.0210(4) 0.0002(3) 0.0030(3) -0.0023(3)
    O5 0.0330(13) 0.0431(14) 0.0235(12) 0.0003(10) 0.0071(10) -0.0045(10)
    C12 0.046(2) 0.041(2) 0.0263(17) -0.0081(17) 0.0023(15) -0.0101(15)
    C13 0.051(2) 0.036(2) 0.043(2) -0.0006(17) 0.0024(18) 0.0077(17)
_geom_special_details
;
All e.s.d.'s (except the e.s.d. in the dihedral angle between two l.s. planes)
are estimated using the full covariance matrix. The cell e.s.d.'s are taken
into account individually in the estimation of e.s.d.'s in distances, angles
and torsion angles; correlations between e.s.d.'s in cell parameters are only
used when they are defined by crystal symmetry. An approximate (isotropic)
treatment of cell e.s.d.'s is used for estimating e.s.d.'s involving l.s.
planes.
;
loop_
    _geom_bond_atom_site_label_1
    _geom_bond_atom_site_label_2
    _geom_bond_site_symmetry_2
    _geom_bond_distance
    _geom_bond_publ_flag
    Ag1 N2 3_656 2.181(2) ?
    Ag1 N1 . 2.208(2) ?
    N1 C1 . 1.345(4) ?
    N1 C5 . 1.352(4) ?
    N2 C11 . 1.332(4) ?
    N2 C10 . 1.346(4) ?
    N2 Ag1 3_656 2.181(2) ?
    N3 C7 . 1.384(4) ?
    N3 C6 . 1.460(4) ?
    N3 H3 . 0.8800 ?
    C1 C2 . 1.379(4) ?
    C1 H1 . 0.9500 ?
    C2 C3 . 1.385(5) ?
    C2 H2 . 0.9500 ?
    C3 C4 . 1.377(5) ?
    C3 H3A . 0.9500 ?
    C4 C5 . 1.389(4) ?
    C4 H4 . 0.9500 ?
    C5 C6 . 1.506(4) ?
    C6 H6A . 0.9900 ?
    C6 H6B . 0.9900 ?
    C7 C8 . 1.392(4) ?
    C7 C11 . 1.402(4) ?
    C8 C9 . 1.385(4) ?
    C8 H8 . 0.9500 ?
    C9 C10 . 1.384(4) ?
    C9 H9 . 0.9500 ?
    C10 H10 . 0.9500 ?
    C11 H11 . 0.9500 ?
    Cl1 O4 . 1.412(3) ?
    Cl1 O1 . 1.413(3) ?
    Cl1 O3 . 1.416(3) ?
    Cl1 O2 . 1.457(3) ?
    S1 O5 . 1.515(3) ?
    S1 C13 . 1.784(4) ?
    S1 C12 . 1.791(4) ?
    C12 H12A . 0.9800 ?
    C12 H12B . 0.9800 ?
    C12 H12C . 0.9800 ?
    C13 H13A . 0.9800 ?
    C13 H13B . 0.9800 ?
    C13 H13C . 0.9800 ?
loop_
    _geom_angle_atom_site_label_1
    _geom_angle_atom_site_label_2
    _geom_angle_atom_site_label_3
    _geom_angle_site_symmetry_1
    _geom_angle_site_symmetry_3
    _geom_angle
    _geom_angle_publ_flag
    N2 Ag1 N1 3_656 . 170.78(9) ?
    C1 N1 C5 . . 118.0(3) ?
    C1 N1 Ag1 . . 118.47(19) ?
    C5 N1 Ag1 . . 121.8(2) ?
    C11 N2 C10 . . 118.6(3) ?
    C11 N2 Ag1 . 3_656 115.99(18) ?
    C10 N2 Ag1 . 3_656 124.9(2) ?
    C7 N3 C6 . . 121.0(3) ?
    C7 N3 H3 . . 119.5 ?
    C6 N3 H3 . . 119.5 ?
    N1 C1 C2 . . 123.6(3) ?
    N1 C1 H1 . . 118.2 ?
    C2 C1 H1 . . 118.2 ?
    C1 C2 C3 . . 118.3(3) ?
    C1 C2 H2 . . 120.8 ?
    C3 C2 H2 . . 120.8 ?
    C4 C3 C2 . . 118.8(3) ?
    C4 C3 H3A . . 120.6 ?
    C2 C3 H3A . . 120.6 ?
    C3 C4 C5 . . 120.1(3) ?
    C3 C4 H4 . . 119.9 ?
    C5 C4 H4 . . 119.9 ?
    N1 C5 C4 . . 121.2(3) ?
    N1 C5 C6 . . 119.0(3) ?
    C4 C5 C6 . . 119.8(3) ?
    N3 C6 C5 . . 114.6(2) ?
    N3 C6 H6A . . 108.6 ?
    C5 C6 H6A . . 108.6 ?
    N3 C6 H6B . . 108.6 ?
    C5 C6 H6B . . 108.6 ?
    H6A C6 H6B . . 107.6 ?
    N3 C7 C8 . . 124.0(3) ?
    N3 C7 C11 . . 118.6(3) ?
    C8 C7 C11 . . 117.3(3) ?
    C9 C8 C7 . . 118.9(3) ?
    C9 C8 H8 . . 120.5 ?
    C7 C8 H8 . . 120.5 ?
    C10 C9 C8 . . 120.1(3) ?
    C10 C9 H9 . . 120.0 ?
    C8 C9 H9 . . 120.0 ?
    N2 C10 C9 . . 121.5(3) ?
    N2 C10 H10 . . 119.3 ?
    C9 C10 H10 . . 119.3 ?
    N2 C11 C7 . . 123.6(3) ?
    N2 C11 H11 . . 118.2 ?
    C7 C11 H11 . . 118.2 ?
    O4 Cl1 O1 . . 111.7(3) ?
    O4 Cl1 O3 . . 110.0(3) ?
    O1 Cl1 O3 . . 109.7(3) ?
    O4 Cl1 O2 . . 108.8(2) ?
    O1 Cl1 O2 . . 108.34(19) ?
    O3 Cl1 O2 . . 108.1(2) ?
    O5 S1 C13 . . 105.98(17) ?
    O5 S1 C12 . . 105.90(16) ?
    C13 S1 C12 . . 98.13(19) ?
    S1 C12 H12A . . 109.5 ?
    S1 C12 H12B . . 109.5 ?
    H12A C12 H12B . . 109.5 ?
    S1 C12 H12C . . 109.5 ?
    H12A C12 H12C . . 109.5 ?
    H12B C12 H12C . . 109.5 ?
    S1 C13 H13A . . 109.5 ?
    S1 C13 H13B . . 109.5 ?
    H13A C13 H13B . . 109.5 ?
    S1 C13 H13C . . 109.5 ?
    H13A C13 H13C . . 109.5 ?
    H13B C13 H13C . . 109.5 ?
loop_
    _geom_torsion_atom_site_label_1
    _geom_torsion_atom_site_label_2
    _geom_torsion_atom_site_label_3
    _geom_torsion_atom_site_label_4
    _geom_torsion_site_symmetry_1
    _geom_torsion_site_symmetry_2
    _geom_torsion_site_symmetry_3
    _geom_torsion_site_symmetry_4
    _geom_torsion
    _geom_torsion_publ_flag
    C5 N1 C1 C2 . . . . 0.2(4) ?
    Ag1 N1 C1 C2 . . . . -165.1(2) ?
    N1 C1 C2 C3 . . . . 0.5(5) ?
    C1 C2 C3 C4 . . . . -0.9(5) ?
    C2 C3 C4 C5 . . . . 0.7(5) ?
    C1 N1 C5 C4 . . . . -0.4(4) ?
    Ag1 N1 C5 C4 . . . . 164.3(2) ?
    C1 N1 C5 C6 . . . . 177.6(3) ?
    Ag1 N1 C5 C6 . . . . -17.7(4) ?
    C3 C4 C5 N1 . . . . 0.0(5) ?
    C3 C4 C5 C6 . . . . -178.0(3) ?
    C7 N3 C6 C5 . . . . 75.8(3) ?
    N1 C5 C6 N3 . . . . 38.4(4) ?
    C4 C5 C6 N3 . . . . -143.6(3) ?
    C6 N3 C7 C8 . . . . -9.0(4) ?
    C6 N3 C7 C11 . . . . 173.9(3) ?
    N3 C7 C8 C9 . . . . -177.2(3) ?
    C11 C7 C8 C9 . . . . 0.0(4) ?
    C7 C8 C9 C10 . . . . 0.8(5) ?
    C11 N2 C10 C9 . . . . -0.3(4) ?
    Ag1 N2 C10 C9 3_656 . . . 170.8(2) ?
    C8 C9 C10 N2 . . . . -0.7(5) ?
    C10 N2 C11 C7 . . . . 1.2(4) ?
    Ag1 N2 C11 C7 3_656 . . . -170.7(2) ?
    N3 C7 C11 N2 . . . . 176.4(3) ?
    C8 C7 C11 N2 . . . . -1.0(4) ?
loop_
    _geom_hbond_atom_site_label_D
    _geom_hbond_atom_site_label_H
    _geom_hbond_atom_site_label_A
    _geom_hbond_site_symmetry_A
    _geom_hbond_distance_DH
    _geom_hbond_distance_HA
    _geom_hbond_distance_DA
    _geom_hbond_angle_DHA
    _geom_hbond_publ_flag
    N3 H3 O1 . 0.88 2.32 3.081(4) 144 y
    C1 H1 O2 3_666 0.95 2.56 3.214(4) 126 y
    C6 H6A O5 1_455 0.99 2.55 3.495(4) 160 y
    C11 H11 O5 3_656 0.95 2.55 3.191(4) 125 y
    C12 H12C O4 4_566 0.98 2.49 3.270(5) 137 y
    C13 H13A Cg . 0.98 3.36 4.116(5) 136 y
_iucr_refine_instructions_details
;
TITL 3N2AgClO in P2(1)/c
CELL 0.71073   7.3620  11.1227  21.1248  90.000  95.328  90.000
ZERR    2.00   0.0003   0.0005   0.0010   0.000   0.001   0.000
LATT  1
SYMM -X, 0.5+Y, 0.5-Z
SFAC C H N O S CL AG
UNIT 52 68 12 20 4 4 4
TEMP -100
omit -4 52
L.S. 4
ACTA
BOND $H
CONF
EQIV $1 1-x, 1-y, 1-z
EQIV $2 -1+x, y, z
EQIV $3 1-x, -y, 1-z
EQIV $4 x, 0.5-y, 0.5+z
EQIV $5 -x, -y, 1-z
EQIV $6 -x, 1-y, 1-z
HTAB N3 O1
HTAB C1 O2_$1
HTAB C6 O5_$2
HTAB C11 O5_$3
HTAB C12 O4_$4
MPLA 6 N1 c1 c2 c3 c4 c5
MPLA 6 N2 C7 c8 c9 c10 c11
MPLA 6 N2_$5 C7_$5 c8_$5 c9_$5 c10_$5 c11_$5
MPLA 6 N1 c1 c2 c3 c4 c5
MPLA 6 N1_$6 c1_$6 c2_$6 c3_$6 c4_$6 c5_$6
RTAB A..B Ag1 N3
RTAB A..B Ag1 O2
RTAB A..B Ag1 O5
FMAP 2
PLAN 20
WGHT    0.039900    3.543800
FVAR       0.21239
AG1   7    0.501088    0.258049    0.484406    11.00000    0.02007    0.02377 =
         0.02746   -0.00257    0.00743    0.00319
N1    3    0.333220    0.384125    0.534842    11.00000    0.01726    0.02126 =
         0.02177    0.00112    0.00384    0.00146
N2    3    0.326592   -0.118278    0.550856    11.00000    0.01710    0.02274 =
         0.02014   -0.00403    0.00168    0.00003
N3    3    0.161054    0.167027    0.483576    11.00000    0.02513    0.02132 =
         0.02142   -0.00092    0.00547    0.00074
AFIX  43
H3    2    0.205640    0.160404    0.446499    11.00000   -1.20000
AFIX   0
C1    1    0.418310    0.468083    0.572635    11.00000    0.01987    0.02552 =
         0.02355    0.00248    0.00262   -0.00213
AFIX  43
H1    2    0.543723    0.483210    0.568621    11.00000   -1.20000
AFIX   0
C2    1    0.333388    0.533375    0.616883    11.00000    0.02982    0.02430 =
         0.02614   -0.00536    0.00065    0.00051
AFIX  43
H2    2    0.398386    0.592359    0.642421    11.00000   -1.20000
AFIX   0
C3    1    0.150953    0.510816    0.623163    11.00000    0.02808    0.03249 =
         0.03134   -0.00694    0.00563    0.00591
AFIX  43
H3A   2    0.088550    0.553312    0.653591    11.00000   -1.20000
AFIX   0
C4    1    0.061585    0.425659    0.584504    11.00000    0.01648    0.03320 =
         0.03752   -0.00170    0.00687    0.00303
AFIX  43
H4    2   -0.063905    0.409626    0.587860    11.00000   -1.20000
AFIX   0
C5    1    0.154633    0.363177    0.540617    11.00000    0.01691    0.02116 =
         0.02210    0.00614    0.00126    0.00084
C6    1    0.054573    0.273181    0.497028    11.00000    0.01702    0.02364 =
         0.03096   -0.00057    0.00096    0.00138
AFIX  23
H6A   2   -0.056249    0.246872    0.516368    11.00000   -1.20000
H6B   2    0.014536    0.313499    0.456329    11.00000   -1.20000
AFIX   0
C7    1    0.192960    0.076613    0.528263    11.00000    0.01336    0.02056 =
         0.02164   -0.00354    0.00044   -0.00322
C8    1    0.150133    0.085302    0.590895    11.00000    0.02372    0.02269 =
         0.02372   -0.00504    0.00639   -0.00052
AFIX  43
H8    2    0.090736    0.154775    0.605084    11.00000   -1.20000
AFIX   0
C9    1    0.195486   -0.008941    0.632203    11.00000    0.03317    0.03160 =
         0.01873   -0.00184    0.00773    0.00393
AFIX  43
H9    2    0.165741   -0.004853    0.674958    11.00000   -1.20000
AFIX   0
C10   1    0.284090   -0.109063    0.611266    11.00000    0.02915    0.02809 =
         0.02213    0.00259    0.00163    0.00255
AFIX  43
H10   2    0.315629   -0.172736    0.640192    11.00000   -1.20000
AFIX   0
C11   1    0.280712   -0.028539    0.510764    11.00000    0.01448    0.02377 =
         0.01835   -0.00314    0.00412   -0.00202
AFIX  43
H11   2    0.308989   -0.036201    0.467978    11.00000   -1.20000
AFIX   0
CL1   6    0.223136    0.279259    0.315214    11.00000    0.01970    0.03159 =
         0.03045    0.00343    0.00420   -0.00065
O1    4    0.135618    0.176363    0.337252    11.00000    0.12729    0.06382 =
         0.04819   -0.00701    0.02269   -0.05602
O2    4    0.254248    0.363658    0.367845    11.00000    0.04083    0.04910 =
         0.04492   -0.01326    0.00667   -0.00905
O3    4    0.108200    0.335538    0.266499    11.00000    0.06691    0.08234 =
         0.05519    0.00010   -0.02102    0.02499
O4    4    0.392511    0.250305    0.292693    11.00000    0.03645    0.10675 =
         0.07312   -0.02900    0.01351    0.01210
S1    5    0.600588    0.232487    0.654436    11.00000    0.02572    0.03191 =
         0.02103   -0.00234    0.00300    0.00017
O5    4    0.704390    0.230823    0.595775    11.00000    0.03302    0.04307 =
         0.02355   -0.00451    0.00711    0.00028
C12   1    0.718475    0.337082    0.708103    11.00000    0.04593    0.04096 =
         0.02626   -0.01009    0.00230   -0.00808
AFIX  33
H12A  2    0.699866    0.418885    0.691523    11.00000   -1.20000
H12B  2    0.849115    0.318356    0.712330    11.00000   -1.20000
H12C  2    0.670935    0.331222    0.749814    11.00000   -1.20000
AFIX   0
C13   1    0.662676    0.097706    0.696847    11.00000    0.05145    0.03614 =
         0.04261    0.00769    0.00243   -0.00061
AFIX  33
H13A  2    0.607668    0.028529    0.673593    11.00000   -1.20000
H13B  2    0.618710    0.101285    0.739194    11.00000   -1.20000
H13C  2    0.795755    0.089268    0.701050    11.00000   -1.20000
HKLF 4
END
;
data_New_Global_Publ_Block
_journal_data_validation_number     ?
_journal_date_recd_electronic     2013-09-25
_journal_date_accepted     2013-09-26
_journal_name_full     'Acta Crystallographica, Section E'
_journal_year     2013
_journal_volume     69
_journal_issue     11
_journal_page_first     m575
_journal_page_last     m576
_journal_paper_category     QM
_journal_paper_doi     10.1107/S1600536813026585
_journal_coeditor_code     SJ5353
_publ_contact_author_name     'Ki-Min Park'
_publ_contact_author_address
;
Department of Chemistry and Research Institute of Natural Sciences,
Gyeongsang National University, Jinju 660-701, Republic of Korea
;
_publ_contact_author_email     'kmpark@gnu.ac.kr'
_publ_contact_author_fax     '+82-55-753-7614'
_publ_contact_author_phone     '+82-55-772-1483'
_publ_section_title
;\
Bis[\m-<i>N</i>-(pyridin-2-ylmethyl)pyridin-3-amine-\k^2^<i>N</i>:<i>N</i>']\
disilver(I) bis(perchlorate) dimethyl sulfoxide disolvate
;
loop_
    _publ_author_name
    _publ_author_footnote
    _publ_author_address
    'Moon, Suk-Hee' .
;
Department of Food & Nutrition, Kyungnam College of Information and Technology,
Busan 617-701, Republic of Korea
;
    'Park, Ki-Min' .
;
Department of Chemistry and Research Institute of Natural Sciences,
Gyeongsang National University, Jinju 660-701, Republic of Korea
;
