# Supplementary material for: Bis[μ-N-(pyridin-2-ylmeth­yl)pyridin-3-amine-κ2 N:N′]disilver(I) bis­(perchlorate) dimethyl sulfoxide disolvate
Source: Acta Crystallogr Sect E Struct Rep Online. 2013 Oct 2;69(Pt 11):m575–6. doi: 10.1107/S1600536813026585 (PMC3884244; doi:10.1107/S1600536813026585)
Supplement: Supplementary file 2 [file e-69-0m575-Isup2.hkl]

# 
# h,k,l, Fc-squared, Fo-squared, sigma(Fo-squared) and status flag 
# 
data_I
_shelx_title ' 3N2AgClO in P2(1)/c' 
_shelx_refln_list_code          4 
_shelx_F_calc_maximum      326.22 
_exptl_crystal_F_000       944.00 
_reflns_d_resolution_high  0.8107 
 
loop_ 
 _symmetry_equiv_pos_as_xyz 
 'x, y, z' 
 '-x, y+1/2, -z+1/2' 
 '-x, -y, -z' 
 'x, -y-1/2, z-1/2' 
 
_cell_length_a     7.3620 
_cell_length_b    11.1227 
_cell_length_c    21.1248 
_cell_angle_alpha  90.000 
_cell_angle_beta   95.328 
_cell_angle_gamma  90.000 
 
_shelx_F_squared_multiplier     1.000 
 
loop_ 
 _refln_index_h 
 _refln_index_k 
 _refln_index_l 
 _refln_F_squared_calc 
 _refln_F_squared_meas 
 _refln_F_squared_sigma 
 _refln_observed_status 
   1   0   0    29516.13    29375.01    146.98 o 
   2   0   0      577.43      773.01     15.74 o 
   3   0   0    14884.46    15365.86     87.34 o 
   4   0   0     5357.10     5258.36     57.42 o 
   5   0   0     5312.08     5829.65     68.06 o 
   6   0   0     4906.65     4824.24     86.12 o 
   7   0   0     4139.89     4498.76     51.73 o 
   9   0   0     3142.19     3072.55     74.26 o 
   1   1   0     4908.35     5586.11    119.61 o 
   2   1   0    30654.30    32382.19    174.05 o 
   3   1   0       36.91       17.96      4.66 o 
   4   1   0     1786.96     1860.32     40.46 o 
   5   1   0       78.88       95.52      6.78 o 
   6   1   0      962.88      960.49     18.18 o 
   7   1   0        5.23        7.10      4.62 o 
   8   1   0      501.47      567.14     17.43 o 
   0   2   0    68845.63    62946.12   1107.43 o 
   1   2   0    30712.70    29637.56    987.93 o 
   2   2   0    21379.62    22959.79    277.45 o 
   3   2   0    14161.35    14648.05    254.25 o 
   4   2   0    12315.75    13010.04    103.54 o 
   5   2   0     3500.02     3575.65     45.69 o 
   6   2   0     1394.49     1478.96     19.56 o 
   7   2   0     6096.93     6323.43     68.58 o 
   8   2   0     4769.93     4674.67     86.01 o 
   1   3   0      235.93      240.27      8.20 o 
   2   3   0        8.76       51.47      3.47 o 
   3   3   0     2061.49     2062.70     16.41 o 
   4   3   0      660.72      759.19     19.68 o 
   5   3   0      167.71      208.87      7.49 o 
   6   3   0      127.20      166.94      9.54 o 
   7   3   0        3.59       10.90     15.96 o 
   8   3   0      673.52      677.20     31.59 o 
   0   4   0    31108.37    29681.71    992.70 o 
   1   4   0    31841.54    29348.89    866.85 o 
   2   4   0    24075.40    23708.02    868.72 o 
   3   4   0    13274.39    13414.22    138.42 o 
   4   4   0    10108.15    10597.48    136.82 o 
   5   4   0      951.73      987.07     18.34 o 
   6   4   0      786.92      830.83     23.03 o 
   7   4   0     4623.23     4468.93    151.41 o 
   8   4   0     2896.15     2708.45     49.20 o 
   1   5   0     2079.74     2129.07     59.32 o 
   2   5   0       14.97       47.67      7.98 o 
   3   5   0      285.61      264.53      7.30 o 
   4   5   0        1.23       13.08      4.89 o 
   5   5   0      813.04      894.76     18.23 o 
   6   5   0      582.96      635.72     25.38 o 
   7   5   0       11.74       23.70     10.33 o 
   8   5   0      364.60      360.00     20.18 o 
   0   6   0    20015.39    20579.99    847.70 o 
   1   6   0    21422.99    20410.21    612.06 o 
   2   6   0    12251.92    12175.48    382.42 o 
   3   6   0     2639.14     2539.23     73.82 o 
   4   6   0     6366.07     6427.84    283.60 o 
   5   6   0     2206.06     2132.01     94.22 o 
   6   6   0     1851.21     1910.45     38.63 o 
   7   6   0     4812.71     4739.16    139.99 o 
   8   6   0     1427.40     1469.92     38.78 o 
   1   7   0       15.71       46.66     12.49 o 
   2   7   0      185.43      207.87      6.78 o 
   3   7   0     1030.48     1007.45     19.99 o 
   4   7   0       46.66       58.10     17.96 o 
   5   7   0       11.94       17.95      8.83 o 
   6   7   0       42.84       71.63     13.47 o 
   7   7   0       85.84      128.28     16.93 o 
   0   8   0    16425.08    16580.46    661.50 o 
   1   8   0    12737.84    12307.25    362.13 o 
   2   8   0     3115.37     3123.20    118.84 o 
   3   8   0     2496.01     2687.41     58.08 o 
   4   8   0     3288.25     3416.49    136.00 o 
   5   8   0     2438.06     2384.19     43.89 o 
   6   8   0     2436.30     2444.60     47.26 o 
   7   8   0     1319.41     1251.70     36.12 o 
   1   9   0      398.55      420.13     11.50 o 
   2   9   0        7.71       13.68      7.21 o 
   3   9   0        9.06       18.48      9.31 o 
   4   9   0        8.39       35.13     11.42 o 
   5   9   0       14.21       28.33     10.25 o 
   6   9   0       10.48       23.18     12.13 o 
   0  10   0     3875.51     3999.84    169.66 o 
   1  10   0     4477.89     4366.10    138.38 o 
   2  10   0     4203.33     4488.44    146.36 o 
   3  10   0     2562.53     2537.11     64.84 o 
   4  10   0     1803.41     1777.03     39.27 o 
   5  10   0     1513.34     1494.99     37.85 o 
   6  10   0      840.91      783.06     52.54 o 
   1  11   0      172.46      183.94     11.36 o 
   2  11   0      215.98      247.08     15.62 o 
   3  11   0        5.48       15.49     10.80 o 
   4  11   0       18.81       13.96     14.52 o 
   5  11   0      104.77      125.02     16.42 o 
   0  12   0     1894.20     1877.89     52.76 o 
   1  12   0      884.46      870.92     31.81 o 
   2  12   0     2270.43     2324.19    103.08 o 
   3  12   0     2903.42     2992.45     52.36 o 
   4  12   0      569.07      581.35     24.76 o 
   1  13   0      349.09      360.24     25.49 o 
   2  13   0        0.30        9.56     10.50 o 
  -8   1   1       52.93       86.56     10.06 o 
  -7   1   1       26.89       37.96      6.93 o 
  -6   1   1       19.87       35.61      5.93 o 
  -5   1   1      449.60      455.56     19.29 o 
  -4   1   1        6.59        6.70      3.99 o 
  -3   1   1     3086.13     3548.71     29.62 o 
  -2   1   1     1064.67     1229.62     20.62 o 
  -1   1   1     1249.63     1327.93     14.62 o 
   0   1   1        0.06       15.49      3.70 o 
   1   1   1       25.34       47.77      3.58 o 
   2   1   1     8906.72     9499.07     76.06 o 
   3   1   1     1164.67     1232.35     30.41 o 
   4   1   1       58.88       96.02      5.40 o 
   5   1   1      125.28      182.04      7.80 o 
   6   1   1      104.38      118.39      7.02 o 
   7   1   1      205.06      225.58     11.21 o 
   8   1   1        4.80        3.87      9.56 o 
  -8   2   1       64.60      105.28     13.37 o 
  -7   2   1      125.03      176.53     10.26 o 
  -6   2   1       92.52       97.19      9.31 o 
  -5   2   1      724.87      768.89     13.04 o 
  -4   2   1     2189.75     2492.65     41.64 o 
  -3   2   1      751.36      786.83     12.70 o 
  -2   2   1     5992.81     6666.38     58.42 o 
  -1   2   1     3371.91     3440.34     96.92 o 
   0   2   1     1348.42     1177.12     29.26 o 
   1   2   1     4076.00     4064.26    182.70 o 
   2   2   1     3598.63     4065.24     48.44 o 
   3   2   1        0.02       10.71      2.55 o 
   4   2   1     2337.44     2440.28     19.97 o 
   5   2   1        2.36        5.89      3.79 o 
   6   2   1       74.08      137.88     10.22 o 
   7   2   1       69.80       94.64     12.21 o 
   8   2   1       89.74      111.87     33.81 o 
  -8   3   1      360.50      357.90     18.71 o 
  -7   3   1      174.99      196.63     11.31 o 
  -6   3   1       60.70       67.09      5.35 o 
  -5   3   1      959.38      963.66     15.94 o 
  -4   3   1     1423.87     1514.65     22.93 o 
  -3   3   1       67.85       79.52      3.82 o 
  -2   3   1       64.22       66.50      3.01 o 
  -1   3   1     3235.90     2772.26    100.03 o 
   0   3   1       52.63       62.15      2.97 o 
   1   3   1     2246.15     2024.40     98.90 o 
   2   3   1       19.20       15.22      2.68 o 
   3   3   1     1492.79     1538.72     28.84 o 
   4   3   1     4273.07     4543.12     30.82 o 
   5   3   1        9.13       18.30      4.61 o 
   6   3   1        1.64        1.55      7.37 o 
   7   3   1      627.59      589.38     20.78 o 
   8   3   1        6.48        7.54     17.07 o 
  -8   4   1        0.06        3.12     10.28 o 
  -7   4   1      285.37      285.69     16.35 o 
  -6   4   1       85.72       85.41     23.72 o 
  -5   4   1      163.71      177.73      6.57 o 
  -4   4   1       88.02       83.83      4.88 o 
  -3   4   1      239.07      258.95      6.83 o 
  -2   4   1       51.38      113.67      9.96 o 
  -1   4   1       11.73       33.47      2.85 o 
   0   4   1      734.49      581.48     11.24 o 
   1   4   1      168.24      137.37      4.54 o 
   2   4   1        1.01        9.16      2.73 o 
   3   4   1       46.22       86.24      4.54 o 
   4   4   1      776.92      844.01     12.42 o 
   5   4   1      331.34      366.33     14.65 o 
   6   4   1     1686.63     1641.44     31.15 o 
   7   4   1       54.42       52.64     11.33 o 
   8   4   1       18.87       14.73     15.96 o 
  -8   5   1      984.73      892.25     29.84 o 
  -7   5   1      454.10      464.30     28.49 o 
  -6   5   1        3.39        0.45      8.33 o 
  -5   5   1     1044.64     1045.09     25.86 o 
  -4   5   1     1274.11     1267.77     21.44 o 
  -3   5   1       52.98       76.16      5.31 o 
  -2   5   1       73.87       85.84      4.51 o 
  -1   5   1     1162.34      992.17     30.04 o 
   0   5   1     1157.70     1154.87     23.55 o 
   1   5   1      308.40      379.00     12.99 o 
   2   5   1     1759.87     1830.45     75.55 o 
   3   5   1     3796.19     3583.19    104.47 o 
   4   5   1      685.68      669.96     15.01 o 
   5   5   1        0.64        5.00      5.88 o 
   6   5   1     1561.00     1574.82     34.08 o 
   7   5   1      260.87      220.67     26.93 o 
   8   5   1      178.69      194.64     16.33 o 
  -8   6   1      213.95      246.71     18.04 o 
  -7   6   1      906.45      849.80     28.31 o 
  -6   6   1      177.56      206.49     14.90 o 
  -5   6   1     1685.85     1680.30     33.93 o 
  -4   6   1       14.13       35.37     10.03 o 
  -3   6   1       73.67      116.31      6.10 o 
  -2   6   1      377.81      348.57      7.74 o 
  -1   6   1      693.07      747.92     21.94 o 
   0   6   1     2491.57     2437.99     50.68 o 
   1   6   1       76.73       51.22      4.33 o 
   2   6   1      717.09      688.35     11.80 o 
   3   6   1       34.06       64.01      5.21 o 
   4   6   1      382.31      380.19     12.80 o 
   5   6   1      149.40      165.35     13.84 o 
   6   6   1      387.33      383.71     20.73 o 
   7   6   1       89.83      102.05     15.07 o 
   8   6   1      121.50      165.42     27.05 o 
  -7   7   1     1523.48     1510.32     38.40 o 
  -6   7   1       13.71        8.71      9.42 o 
  -5   7   1      723.48      695.91     23.27 o 
  -4   7   1     4287.88     4423.53     59.08 o 
  -3   7   1        1.08        4.18      4.90 o 
  -2   7   1      156.97      155.44      6.08 o 
  -1   7   1      194.92      186.55      5.69 o 
   0   7   1      465.10      457.37      9.14 o 
   1   7   1      319.28      246.03      6.42 o 
   2   7   1     4824.40     4915.95    172.86 o 
   3   7   1     2532.43     2470.35    102.23 o 
   4   7   1      639.51      652.63     45.89 o 
   5   7   1      595.84      583.97     21.55 o 
   6   7   1      389.23      400.16     21.17 o 
   7   7   1      924.85      855.48     31.26 o 
  -7   8   1       58.13       68.05     13.63 o 
  -6   8   1       43.99       53.32     13.37 o 
  -5   8   1      498.37      517.44     22.06 o 
  -4   8   1      541.74      566.73     21.31 o 
  -3   8   1      157.78      200.76     13.87 o 
  -2   8   1      727.74      679.80     28.99 o 
  -1   8   1       20.33       59.73      5.35 o 
   0   8   1     2598.89     2494.57     64.76 o 
   1   8   1     1722.46     1649.39     50.85 o 
   2   8   1      161.77      165.95      9.47 o 
   3   8   1      194.30      207.15     13.08 o 
   4   8   1       76.95      107.32     13.16 o 
   5   8   1      856.40      864.51     27.11 o 
   6   8   1      678.26      666.32     26.16 o 
   7   8   1       25.89       17.43     14.63 o 
  -6   9   1      317.31      298.34     18.88 o 
  -5   9   1      925.04      952.41     33.81 o 
  -4   9   1     1719.14     1733.14     51.87 o 
  -3   9   1      495.36      457.04     22.50 o 
  -2   9   1       14.30       21.27      8.22 o 
  -1   9   1      390.56      426.84     15.30 o 
   0   9   1     1300.60     1351.74     46.88 o 
   1   9   1       12.08        6.57      6.09 o 
   2   9   1     2642.65     2567.19     44.34 o 
   3   9   1     6287.26     6267.02     65.76 o 
   4   9   1      406.79      448.78     20.02 o 
   5   9   1       39.65       29.63     11.73 o 
   6   9   1     1434.65     1380.51     41.68 o 
  -6  10   1       27.25       50.53     14.63 o 
  -5  10   1       33.91       49.04     12.20 o 
  -4  10   1        5.91       25.69     14.30 o 
  -3  10   1      121.71      165.77     16.22 o 
  -2  10   1      175.23      229.26     23.26 o 
  -1  10   1     1542.13     1553.37     55.87 o 
   0  10   1     1454.41     1482.12     60.63 o 
   1  10   1     3444.66     3355.50    136.27 o 
   2  10   1      114.79      159.38     15.08 o 
   3  10   1       18.25       10.67      9.59 o 
   4  10   1      204.45      277.84     33.70 o 
   5  10   1      324.84      317.01     19.12 o 
   6  10   1      312.63      311.44     19.86 o 
  -5  11   1      656.20      633.03     30.81 o 
  -4  11   1      740.92      721.71     26.33 o 
  -3  11   1      617.97      599.84     23.36 o 
  -2  11   1       10.59       21.65      7.96 o 
  -1  11   1      355.90      369.64     11.74 o 
   0  11   1     2329.43     2223.97     31.35 o 
   1  11   1      148.60      159.56      8.56 o 
   2  11   1     1167.05     1151.98     34.58 o 
   3  11   1     3897.59     3919.62     57.60 o 
   4  11   1      797.94      834.32     28.36 o 
   5  11   1      131.23      152.76     21.06 o 
  -4  12   1       29.28       41.19     22.28 o 
  -3  12   1        6.56       38.83     25.05 o 
  -2  12   1        7.21       31.32      9.46 o 
  -1  12   1       34.27       47.60     11.42 o 
   0  12   1      736.36      678.61     22.48 o 
   1  12   1      223.34      225.49     15.47 o 
   2  12   1      249.37      237.94     15.59 o 
   3  12   1      149.33      176.92     15.75 o 
   4  12   1       45.62       75.67     14.26 o 
  -2  13   1      296.48      319.40     18.18 o 
  -1  13   1      435.46      431.40     27.49 o 
   0  13   1      402.75      386.84     25.49 o 
   1  13   1      133.14      181.83     19.51 o 
   2  13   1     1334.71     1327.04     52.43 o 
  -8   0   2      894.44     1018.54     34.25 o 
  -6   0   2     9171.70     9310.10     98.21 o 
  -5   0   2    27236.79    28137.79    156.51 o 
  -4   0   2    20123.27    20198.81    118.60 o 
  -3   0   2    10906.92    11775.23     79.14 o 
  -2   0   2    45432.80    45284.67    157.40 o 
  -1   0   2    29935.25    29447.75    669.02 o 
   0   0   2    41106.08    35557.14    234.32 o 
   1   0   2     6605.08     7052.01    235.65 o 
   2   0   2    10073.28    11098.30     48.99 o 
   3   0   2    18866.85    20010.11     69.52 o 
   4   0   2     8272.40     9051.39     51.96 o 
   5   0   2     7129.11     7779.18     72.71 o 
   6   0   2    19151.96    19543.65    250.73 o 
   7   0   2     7991.55     8207.00     70.72 o 
   8   0   2      663.67      767.25     35.47 o 
  -8   1   2     1674.70     1645.91     35.72 o 
  -7   1   2      439.68      480.98     14.73 o 
  -6   1   2      228.95      213.04     15.96 o 
  -5   1   2     1728.80     1844.38     28.18 o 
  -4   1   2     4945.55     4915.53    163.27 o 
  -3   1   2     1445.14     1272.64     24.16 o 
  -2   1   2      366.48      275.32      6.19 o 
  -1   1   2      207.39      160.71      3.35 o 
   0   1   2     1778.65     1766.96    110.81 o 
   1   1   2      250.74      398.51     15.19 o 
   2   1   2      743.09      780.08      9.05 o 
   3   1   2     6867.47     7700.10     64.21 o 
   4   1   2     3570.84     3839.61     29.56 o 
   5   1   2        1.66       30.12     10.77 o 
   6   1   2      175.47      229.40      7.77 o 
   7   1   2     2172.96     2213.21     38.01 o 
   8   1   2       82.53      161.39     21.73 o 
  -8   2   2     1308.49     1373.07     27.20 o 
  -7   2   2     2039.72     1930.90     22.03 o 
  -6   2   2     6583.50     6458.98     62.04 o 
  -5   2   2    15156.88    14964.80    175.92 o 
  -4   2   2    21079.92    21384.40    216.14 o 
  -3   2   2    19657.41    21005.87    326.60 o 
  -2   2   2    40855.38    42133.96    512.11 o 
  -1   2   2    92880.87    85350.83   2069.24 o 
   0   2   2     2938.76     2755.16    100.41 o 
   1   2   2     4916.29     4942.94    128.29 o 
   2   2   2    27374.92    28280.77    172.07 o 
   3   2   2    10755.31    11152.36    498.67 o 
   4   2   2     6153.81     6842.20     60.33 o 
   5   2   2    11997.62    12981.98    273.51 o 
   6   2   2    14377.59    14755.45    134.67 o 
   7   2   2     5125.45     5091.88    112.84 o 
   8   2   2     2890.74     2866.83     47.42 o 
  -8   3   2      569.80      539.15     18.35 o 
  -7   3   2     1657.51     1626.32     28.26 o 
  -6   3   2       79.40       80.27      5.92 o 
  -5   3   2       28.88       61.88      9.20 o 
  -4   3   2     3006.35     3129.72     50.97 o 
  -3   3   2     3127.16     3413.86     31.87 o 
  -2   3   2      915.64      957.61     15.81 o 
  -1   3   2     1554.00     1633.94     38.95 o 
   0   3   2      811.27      877.08     35.53 o 
   1   3   2    10192.19    10203.14    465.34 o 
   2   3   2     1813.06     2194.69     74.35 o 
   3   3   2     6137.87     6208.62     56.93 o 
   4   3   2       19.03       28.01      4.01 o 
   5   3   2      111.11      137.89     10.26 o 
   6   3   2      998.88     1027.39     24.87 o 
   7   3   2      769.49      817.16     24.51 o 
   8   3   2      105.60      126.14     22.61 o 
  -8   4   2     1732.02     1745.99     39.49 o 
  -7   4   2     1257.09     1293.62     34.56 o 
  -6   4   2     2327.83     2179.38     31.00 o 
  -5   4   2    14236.15    14704.76    126.14 o 
  -4   4   2    13104.69    13602.29    156.21 o 
  -3   4   2    13561.25    13719.69    200.03 o 
  -2   4   2    40268.50    39237.61   1401.80 o 
  -1   4   2    23222.22    23248.08    952.45 o 
   0   4   2     8385.37     8107.61    208.82 o 
   1   4   2     6408.12     6509.34    303.72 o 
   2   4   2     9628.32     9286.01    301.03 o 
   3   4   2     6008.85     6048.00    135.02 o 
   4   4   2    12945.46    13709.98    331.15 o 
   5   4   2    10908.04    10762.97    117.38 o 
   6   4   2     4984.54     5272.84     93.77 o 
   7   4   2     3320.18     3390.23     72.49 o 
   8   4   2     2464.04     2335.77     47.66 o 
  -8   5   2      140.64      141.42     20.84 o 
  -7   5   2      855.45      950.62     35.03 o 
  -6   5   2     1490.46     1439.25     48.33 o 
  -5   5   2      289.27      267.42     11.85 o 
  -4   5   2     1392.98     1457.45     25.98 o 
  -3   5   2       23.49       44.38      4.26 o 
  -2   5   2      557.57      509.76     14.47 o 
  -1   5   2     1320.40     1325.94     42.94 o 
   0   5   2      677.10      712.81     11.09 o 
   1   5   2      643.43      721.03     24.70 o 
   2   5   2       23.60       56.85     10.11 o 
   3   5   2     4568.47     4350.39    101.07 o 
   4   5   2      681.05      714.85     15.71 o 
   5   5   2      446.20      445.08     21.83 o 
   6   5   2      390.21      435.29     19.02 o 
   7   5   2      501.07      508.92     21.75 o 
   8   5   2       71.90       96.96     15.63 o 
  -8   6   2      939.61      921.47     30.92 o 
  -7   6   2     1913.89     1965.52     41.85 o 
  -6   6   2     2425.45     2398.28     43.17 o 
  -5   6   2     8255.72     8289.96    411.23 o 
  -4   6   2    11045.53    11163.70    403.83 o 
  -3   6   2     9128.52     9086.08    271.91 o 
  -2   6   2    20095.94    19482.57    584.60 o 
  -1   6   2     9225.28     8993.46    308.64 o 
   0   6   2    11628.35    11663.06    254.79 o 
   1   6   2     2819.28     2720.02     74.83 o 
   2   6   2     4338.47     3903.86    155.03 o 
   3   6   2     5763.77     5384.37    398.70 o 
   4   6   2     3991.91     3723.27    109.22 o 
   5   6   2     8087.49     7642.40     65.41 o 
   6   6   2     5997.40     5859.62     67.64 o 
   7   6   2     4095.31     3971.83     59.72 o 
   8   6   2     1087.70     1246.29     38.57 o 
  -7   7   2      136.89      160.67     22.94 o 
  -6   7   2        0.91      -15.84     18.18 o 
  -5   7   2      434.71      482.03     19.98 o 
  -4   7   2     3169.05     3210.22     64.07 o 
  -3   7   2       30.03       59.96      7.78 o 
  -2   7   2      300.80      333.35     11.11 o 
  -1   7   2      380.28      343.24      7.43 o 
   0   7   2      234.40      243.44      6.36 o 
   1   7   2      479.09      543.98     12.92 o 
   2   7   2      175.63      224.62      7.75 o 
   3   7   2      742.81      701.62     17.51 o 
   4   7   2      737.03      757.86     32.05 o 
   5   7   2      120.76      128.93     12.51 o 
   6   7   2        0.50        1.68     13.63 o 
   7   7   2      122.05      158.48     15.54 o 
  -7   8   2      752.07      779.83     29.04 o 
  -6   8   2     2083.90     2176.31     62.07 o 
  -5   8   2     8160.46     8209.95     80.33 o 
  -4   8   2     4482.76     4427.74     55.57 o 
  -3   8   2     4356.87     4334.91    208.37 o 
  -2   8   2     8329.00     7922.95    388.77 o 
  -1   8   2     5979.76     6005.84    204.48 o 
   0   8   2     7345.31     7282.92    254.30 o 
   1   8   2     5569.25     5468.64    138.78 o 
   2   8   2     2511.10     2565.27     29.48 o 
   3   8   2     2044.10     2010.61     35.49 o 
   4   8   2     3224.13     3254.61     48.28 o 
   5   8   2     3522.91     3461.79     52.82 o 
   6   8   2     4232.09     4328.30     94.22 o 
   7   8   2     2442.87     2548.77    104.64 o 
  -6   9   2      477.46      427.77     21.85 o 
  -5   9   2      292.96      338.35     18.79 o 
  -4   9   2      113.03      135.34     15.12 o 
  -3   9   2       10.66        5.98      6.52 o 
  -2   9   2        1.36        8.26      7.74 o 
  -1   9   2       76.44       73.35      6.39 o 
   0   9   2      396.08      421.69     13.37 o 
   1   9   2      117.18      144.17      7.26 o 
   2   9   2        5.99        3.03      7.00 o 
   3   9   2      658.71      654.91     22.48 o 
   4   9   2      518.90      533.93     21.62 o 
   5   9   2      282.07      278.87     21.39 o 
   6   9   2      344.17      347.77     20.02 o 
  -6  10   2     1692.43     1767.13     43.41 o 
  -5  10   2     1433.25     1397.77     36.68 o 
  -4  10   2     3027.99     3124.04     51.34 o 
  -3  10   2     3445.44     3526.09    131.09 o 
  -2  10   2     3214.10     3137.89    141.17 o 
  -1  10   2     4589.40     4579.70    167.21 o 
   0  10   2     3617.55     3431.73    103.56 o 
   1  10   2     1205.18     1200.22     61.34 o 
   2  10   2     2348.00     2325.01     40.67 o 
   3  10   2     3371.75     3248.87     50.23 o 
   4  10   2     2041.78     2041.65     42.08 o 
   5  10   2     1758.12     1745.12     40.91 o 
   6  10   2     1118.22     1128.65     34.80 o 
  -5  11   2        9.84        6.50     11.59 o 
  -4  11   2        2.17        6.87     10.19 o 
  -3  11   2      433.18      481.29     21.16 o 
  -2  11   2      787.28      787.53     43.39 o 
  -1  11   2       16.83       38.49      8.55 o 
   0  11   2      225.65      233.68     12.26 o 
   1  11   2      784.12      730.71     27.79 o 
   2  11   2      203.18      273.23     16.58 o 
   3  11   2        0.42       27.83     10.92 o 
   4  11   2       67.47       79.72     13.21 o 
   5  11   2      142.56      173.39     18.10 o 
  -4  12   2     1005.56     1098.50     74.26 o 
  -3  12   2     3756.74     3686.33    199.18 o 
  -2  12   2     3248.12     3461.86    217.69 o 
  -1  12   2      873.94     1007.55     51.87 o 
   0  12   2     1387.29     1291.65     25.19 o 
   1  12   2      926.33      906.08     21.51 o 
   2  12   2      328.37      350.05     18.21 o 
   3  12   2     2034.18     1961.83     87.23 o 
   4  12   2     2237.05     2222.69     76.04 o 
  -2  13   2       59.96      101.59     14.10 o 
  -1  13   2       22.25       39.24     15.96 o 
   0  13   2        4.10        4.88     13.52 o 
   1  13   2       87.43      136.75     24.39 o 
   2  13   2      131.28      162.73     15.29 o 
  -9   1   3        2.65       22.79     11.60 o 
  -8   1   3       12.84        5.63      9.53 o 
  -7   1   3       51.48       41.23     11.53 o 
  -6   1   3       65.65       84.20      9.16 o 
  -5   1   3        3.01        5.22      4.58 o 
  -4   1   3      130.90      131.94      7.83 o 
  -3   1   3     1617.60     1885.79     18.19 o 
  -2   1   3     2505.54     2598.17     31.25 o 
  -1   1   3      209.60      254.11      3.33 o 
   0   1   3      468.45      502.77     22.49 o 
   1   1   3      579.56      623.82     17.97 o 
   2   1   3     1772.74     2018.58     26.20 o 
   3   1   3     1845.40     2039.89     23.21 o 
   4   1   3      372.11      453.40     14.43 o 
   5   1   3       15.64       22.76      4.57 o 
   6   1   3       50.98       59.15      6.53 o 
   7   1   3       15.22       -2.68      9.31 o 
   8   1   3        0.02      -17.07     12.64 o 
  -8   2   3      201.43      192.41     11.07 o 
  -7   2   3      222.50      206.09      9.60 o 
  -6   2   3      302.43      307.56     10.07 o 
  -5   2   3      188.42      139.12      7.65 o 
  -4   2   3     3330.31     3630.30     64.43 o 
  -3   2   3       29.28       23.29      6.64 o 
  -2   2   3      135.40      195.15      5.28 o 
  -1   2   3     1013.94      871.59     27.19 o 
   0   2   3     3419.61     3133.83     31.26 o 
   1   2   3       92.81       90.95      7.54 o 
   2   2   3       35.10       66.37      4.94 o 
   3   2   3     1751.55     1886.30     41.33 o 
   4   2   3      110.17      140.11      5.53 o 
   5   2   3      732.82      831.92     12.93 o 
   6   2   3      158.87      219.18     13.47 o 
   7   2   3       48.52       61.23     20.06 o 
   8   2   3       31.21       64.95     18.84 o 
  -8   3   3       24.50       28.11      8.81 o 
  -7   3   3       19.13       13.23      7.04 o 
  -6   3   3      372.60      306.24      9.93 o 
  -5   3   3      975.95     1031.31     13.73 o 
  -4   3   3      853.48      948.02     11.71 o 
  -3   3   3       49.40       73.01      3.65 o 
  -2   3   3     8157.50     7925.08    211.52 o 
  -1   3   3       59.94       92.57      2.38 o 
   0   3   3      803.94      975.39     38.30 o 
   1   3   3     2483.10     2130.66     99.76 o 
   2   3   3      277.57      207.27     21.16 o 
   3   3   3      241.13      257.95      6.30 o 
   4   3   3       44.77       62.14      4.81 o 
   5   3   3      638.24      644.48     18.79 o 
   6   3   3      302.60      274.74     14.45 o 
   7   3   3       24.53       48.52     15.63 o 
   8   3   3       65.24      119.33     14.58 o 
  -8   4   3        1.45       12.25      8.55 o 
  -7   4   3       95.20      110.49     18.88 o 
  -6   4   3      163.32      194.89      8.47 o 
  -5   4   3      614.74      593.07     17.69 o 
  -4   4   3     1333.83     1417.91     14.63 o 
  -3   4   3     1962.28     1987.75     30.00 o 
  -2   4   3     2029.51     2039.68     59.29 o 
  -1   4   3     5524.12     5243.39    143.13 o 
   0   4   3      259.02      317.07      6.71 o 
   1   4   3        1.84       15.22      2.98 o 
   2   4   3       49.56       61.07      7.97 o 
   3   4   3      522.96      630.37     12.46 o 
   4   4   3        4.02       19.00      8.07 o 
   5   4   3       18.51       16.94     10.64 o 
   6   4   3       23.98       33.93     24.94 o 
   7   4   3       81.37      117.10     20.84 o 
   8   4   3       38.88       82.02     19.95 o 
  -8   5   3       96.35      132.52     30.04 o 
  -7   5   3      139.05      188.55     17.45 o 
  -6   5   3        4.13        7.89      6.51 o 
  -5   5   3      205.88      213.31      8.45 o 
  -4   5   3        0.47       10.67      4.38 o 
  -3   5   3      823.38      854.40     25.38 o 
  -2   5   3     4026.10     3853.00    101.41 o 
  -1   5   3      876.11      963.60     35.39 o 
   0   5   3      299.85      360.61      9.29 o 
   1   5   3     8859.67     8283.12    225.42 o 
   2   5   3     5894.48     5477.04    240.34 o 
   3   5   3      115.70      145.78     10.06 o 
   4   5   3       26.42       44.73      7.16 o 
   5   5   3       16.51       26.90      9.18 o 
   6   5   3      258.49      220.93     13.70 o 
   7   5   3       64.97       67.35     12.67 o 
   8   5   3        4.31       18.11     11.50 o 
  -8   6   3      241.35      209.67     16.60 o 
  -7   6   3        2.27       -1.90     10.00 o 
  -6   6   3      149.67      161.85     14.91 o 
  -5   6   3      566.04      607.74     21.40 o 
  -4   6   3      703.89      738.85     16.34 o 
  -3   6   3      308.02      327.34      9.60 o 
  -2   6   3       68.71       72.76      5.91 o 
  -1   6   3     2328.46     2232.42     69.63 o 
   0   6   3     1261.29     1423.83     38.61 o 
   1   6   3       68.70       85.65      5.39 o 
   2   6   3      416.69      440.80     15.62 o 
   3   6   3      194.32      195.35     10.14 o 
   4   6   3     1909.93     1798.27     38.94 o 
   5   6   3      622.54      653.63     17.35 o 
   6   6   3     2225.43     2146.81     86.46 o 
   7   6   3        0.51        4.57     10.63 o 
  -7   7   3        1.90       -0.06     13.74 o 
  -6   7   3      489.89      478.89     24.39 o 
  -5   7   3      154.45      155.13     12.99 o 
  -4   7   3      137.89      150.06      8.90 o 
  -3   7   3       58.90       66.51      6.29 o 
  -2   7   3     1622.28     1664.08     78.01 o 
  -1   7   3     1688.34     1761.25     59.57 o 
   0   7   3     1591.14     1599.11     39.18 o 
   1   7   3     3057.50     2762.90     33.69 o 
   2   7   3     5855.00     5609.89    151.55 o 
   3   7   3      204.88      222.10     16.03 o 
   4   7   3       79.96      111.37     10.62 o 
   5   7   3     3674.49     3567.44    127.58 o 
   6   7   3        3.49       23.89     10.10 o 
   7   7   3       63.78       72.84     13.84 o 
  -7   8   3      321.91      358.85     20.78 o 
  -6   8   3        0.17       -3.44     10.60 o 
  -5   8   3      155.32      185.13     18.10 o 
  -4   8   3      272.47      269.81     16.07 o 
  -3   8   3      246.36      265.14      9.60 o 
  -2   8   3     1935.75     1845.69     73.87 o 
  -1   8   3     3137.18     3234.66    113.75 o 
   0   8   3      114.60      122.72      6.11 o 
   1   8   3     1473.96     1404.85     27.95 o 
   2   8   3        1.32       18.98      7.92 o 
   3   8   3     1585.89     1644.90     27.80 o 
   4   8   3      828.39      899.14     26.41 o 
   5   8   3      135.38      170.61     14.97 o 
   6   8   3      124.41      146.85     14.96 o 
   7   8   3        0.62       -2.99     17.51 o 
  -6   9   3      729.47      732.00     27.50 o 
  -5   9   3      472.68      436.33     21.00 o 
  -4   9   3       50.06       76.72     23.39 o 
  -3   9   3      141.42      143.60     10.63 o 
  -2   9   3     1769.62     1722.14     69.15 o 
  -1   9   3     2245.95     2133.71     60.83 o 
   0   9   3     2811.11     2724.61     93.01 o 
   1   9   3     1802.96     1798.37     41.87 o 
   2   9   3     2247.78     2251.72     29.71 o 
   3   9   3       26.98       34.62      9.78 o 
   4   9   3      189.04      195.72     15.33 o 
   5   9   3      618.56      613.84     24.14 o 
   6   9   3      282.71      317.56     19.04 o 
  -6  10   3       35.09       52.46     13.72 o 
  -5  10   3     1149.49     1113.83     33.06 o 
  -4  10   3      923.98      880.15     28.29 o 
  -3  10   3        0.20       17.05      7.84 o 
  -2  10   3     1068.72     1023.94     46.68 o 
  -1  10   3      280.30      298.31      9.64 o 
   0  10   3        0.26       17.77      6.03 o 
   1  10   3       28.11       59.94      8.51 o 
   2  10   3      117.33      163.06     13.77 o 
   3  10   3        8.88       15.47     10.42 o 
   4  10   3      355.98      380.53     19.73 o 
   5  10   3       30.22       58.80     13.40 o 
   6  10   3       95.39      118.37     19.29 o 
  -5  11   3      367.74      348.48     19.96 o 
  -4  11   3       39.38       44.45     12.23 o 
  -3  11   3      579.47      556.23     18.22 o 
  -2  11   3     2169.68     2213.61    109.07 o 
  -1  11   3      288.81      296.40     19.01 o 
   0  11   3      940.68      939.55     39.98 o 
   1  11   3     2661.08     2460.02     42.12 o 
   2  11   3     2926.49     2860.77     65.73 o 
   3  11   3      512.46      477.47     21.26 o 
   4  11   3      138.40      179.27     18.18 o 
   5  11   3      117.39       93.75     15.50 o 
  -4  12   3      445.54      440.57     21.55 o 
  -3  12   3        9.88       36.94     10.13 o 
  -2  12   3      383.49      436.12     33.69 o 
  -1  12   3     1845.91     1954.65    225.01 o 
   0  12   3      312.94      344.50     17.44 o 
   1  12   3        5.45       23.62      9.64 o 
   2  12   3       92.78      110.77     15.52 o 
   3  12   3       11.62       16.40     13.63 o 
   4  12   3       25.94       33.76     13.08 o 
  -2  13   3     1232.17     1322.69    193.75 o 
  -1  13   3      817.36      745.30     36.36 o 
   0  13   3      779.63      823.34     37.46 o 
   1  13   3     1523.91     1516.77     51.87 o 
   2  13   3     1358.98     1366.57     46.55 o 
  -8   0   4     1546.26     1377.11     44.78 o 
  -7   0   4     7387.43     7358.16     97.76 o 
  -6   0   4    16033.98    15520.38    131.02 o 
  -5   0   4    11576.18    11561.75    102.86 o 
  -4   0   4     6338.92     6924.99     71.60 o 
  -3   0   4    10107.49    11461.34    125.70 o 
  -2   0   4    17031.24    16914.54    103.20 o 
  -1   0   4    12848.18    12511.33    658.60 o 
   0   0   4    10654.36    10213.60    563.52 o 
   1   0   4   106419.15    84157.10    319.00 o 
   2   0   4    39262.16    39846.80   1935.42 o 
   3   0   4    20264.15    22098.59    180.34 o 
   4   0   4    14344.20    15841.38     96.88 o 
   5   0   4     9781.19     9985.79     86.01 o 
   6   0   4     3548.88     3430.38    141.77 o 
   7   0   4     2761.02     2764.85     63.85 o 
   8   0   4     1901.91     1935.75     57.64 o 
  -9   1   4     2060.75     2106.97     44.65 o 
  -8   1   4     1656.10     1584.91     28.86 o 
  -7   1   4      104.97      119.37     12.41 o 
  -6   1   4     2627.04     2722.67     70.47 o 
  -5   1   4     4003.19     4231.19    107.82 o 
  -4   1   4      480.62      564.25     11.63 o 
  -3   1   4     1831.56     1698.78     25.66 o 
  -2   1   4     5981.61     6695.28     52.59 o 
  -1   1   4     3415.60     3080.70     54.72 o 
   0   1   4      443.11      527.85     18.87 o 
   1   1   4    29635.81    28350.10    578.07 o 
   2   1   4    14235.76    14624.76    147.50 o 
   3   1   4     2967.90     3150.44     37.13 o 
   4   1   4      474.52      502.40     10.88 o 
   5   1   4      710.14      795.52     15.49 o 
   6   1   4      491.74      538.25     18.57 o 
   7   1   4        0.69        9.44     10.20 o 
   8   1   4        0.37        1.49      9.41 o 
  -8   2   4     1032.13     1087.36     30.99 o 
  -7   2   4     9857.95     9674.50    139.40 o 
  -6   2   4    15578.45    15814.98     75.85 o 
  -5   2   4     5928.34     6082.92    163.31 o 
  -4   2   4     2220.40     2295.46     23.83 o 
  -3   2   4    20823.28    22495.23    253.16 o 
  -2   2   4    23042.77    22759.78    499.59 o 
  -1   2   4      970.47      998.02     45.88 o 
   0   2   4    32274.55    28770.27   2687.83 o 
   1   2   4    14831.35    12942.00    133.34 o 
   2   2   4    21976.65    21891.53    226.78 o 
   3   2   4    19898.38    21606.76    390.66 o 
   4   2   4    14996.96    14843.59    176.88 o 
   5   2   4     9856.43    10079.40    351.15 o 
   6   2   4     3060.33     3012.24     42.12 o 
   7   2   4     1441.32     1413.38     31.50 o 
   8   2   4     2251.12     2358.50     62.52 o 
  -8   3   4     1360.29     1437.06     36.03 o 
  -7   3   4      736.80      743.10     16.29 o 
  -6   3   4     1574.69     1457.26     27.87 o 
  -5   3   4       98.46      145.38     15.40 o 
  -4   3   4      120.49      133.04      8.65 o 
  -3   3   4     1351.47     1620.35     27.36 o 
  -2   3   4     6869.43     7108.85    156.17 o 
  -1   3   4       97.20      103.35      4.68 o 
   0   3   4     1304.90     1476.99     55.45 o 
   1   3   4     4384.97     4046.03    127.77 o 
   2   3   4    19780.93    19088.77    560.86 o 
   3   3   4     8169.00     9302.71    240.94 o 
   4   3   4       28.93       40.04      3.91 o 
   5   3   4     1177.95     1201.68     25.30 o 
   6   3   4      248.43      276.28     14.63 o 
   7   3   4      141.40      180.81     14.37 o 
   8   3   4       33.34       31.57     13.52 o 
  -8   4   4     2560.93     2566.84     39.08 o 
  -7   4   4     8488.46     8120.15     64.41 o 
  -6   4   4     6436.93     6282.51     88.21 o 
  -5   4   4     4362.26     4457.14     62.01 o 
  -4   4   4     6895.76     7302.14     65.60 o 
  -3   4   4     5378.71     5058.99     38.11 o 
  -2   4   4    11739.53    12578.77    448.44 o 
  -1   4   4    14038.67    14225.05    530.66 o 
   0   4   4     4622.23     4364.33    163.23 o 
   1   4   4     6334.73     5353.85    152.14 o 
   2   4   4    19006.09    18076.62    795.41 o 
   3   4   4    11207.43    11785.09    535.34 o 
   4   4   4    30599.85    29260.51    681.02 o 
   5   4   4    13941.37    13861.97    504.78 o 
   6   4   4      151.66      154.12     12.29 o 
   7   4   4      464.80      522.34     21.19 o 
   8   4   4     2064.52     2030.41     60.52 o 
  -8   5   4      905.10      961.79     30.72 o 
  -7   5   4      406.57      423.15     16.35 o 
  -6   5   4     2484.12     2427.09     35.87 o 
  -5   5   4      740.33      782.46     15.09 o 
  -4   5   4       56.40      112.84      8.42 o 
  -3   5   4     1308.53     1440.77     42.81 o 
  -2   5   4      862.37      787.54     18.11 o 
  -1   5   4      289.47      309.63     14.30 o 
   0   5   4       79.19       70.04      5.70 o 
   1   5   4     5624.88     5645.46    191.98 o 
   2   5   4    11241.42    10374.23    236.08 o 
   3   5   4     1465.11     1431.57     63.85 o 
   4   5   4       25.64       83.33     24.16 o 
   5   5   4     1322.25     1425.58     48.88 o 
   6   5   4      109.20      147.79     13.86 o 
   7   5   4        1.51       15.30     14.85 o 
   8   5   4      389.28      353.83     30.26 o 
  -8   6   4      963.82     1024.58     32.55 o 
  -7   6   4     4370.10     4315.10     76.04 o 
  -6   6   4     8752.18     8939.28     82.34 o 
  -5   6   4     3824.38     3735.35     38.02 o 
  -4   6   4     4332.39     4353.75    101.50 o 
  -3   6   4     6900.90     6784.49    231.94 o 
  -2   6   4     5495.16     5913.38    176.41 o 
  -1   6   4     2942.93     2751.64    110.89 o 
   0   6   4     6327.65     6072.17    149.75 o 
   1   6   4    14310.32    13728.48    358.69 o 
   2   6   4     9912.45     9320.13    228.43 o 
   3   6   4     8852.63     8444.60    210.11 o 
   4   6   4     9615.67     9406.32    288.22 o 
   5   6   4     2843.25     2843.36     55.55 o 
   6   6   4     1475.86     1371.80     48.22 o 
   7   6   4     3229.05     2894.29    178.12 o 
  -7   7   4      694.19      705.91     31.37 o 
  -6   7   4      179.90      178.44     15.54 o 
  -5   7   4       58.06       95.03     37.24 o 
  -4   7   4      353.80      344.35     10.74 o 
  -3   7   4      406.31      411.25     17.02 o 
  -2   7   4      486.76      458.59     15.86 o 
  -1   7   4     1235.61     1293.94     41.62 o 
   0   7   4     1323.82     1266.10     14.69 o 
   1   7   4     3823.77     3794.86    105.98 o 
   2   7   4     6591.53     6375.61    251.22 o 
   3   7   4      528.09      531.72     15.14 o 
   4   7   4        2.13       -4.11      8.34 o 
   5   7   4     1030.43     1117.76     34.69 o 
   6   7   4      144.64      162.84     20.17 o 
   7   7   4        4.71        9.96     10.35 o 
  -7   8   4     2311.08     2315.91     48.57 o 
  -6   8   4     3117.26     3277.42    114.72 o 
  -5   8   4     5814.21     5673.38    152.85 o 
  -4   8   4     2851.64     2849.94     80.95 o 
  -3   8   4     2550.63     2470.89    101.02 o 
  -2   8   4     3447.82     3325.78    114.42 o 
  -1   8   4     2740.34     2555.76     70.78 o 
   0   8   4     2675.05     2610.45     45.74 o 
   1   8   4     6549.60     6571.78     46.53 o 
   2   8   4    11944.16    11703.36     90.35 o 
   3   8   4     3086.50     3066.20     34.86 o 
   4   8   4     2875.57     2868.41     64.99 o 
   5   8   4     2542.16     2536.32     56.53 o 
   6   8   4     2168.97     2128.13     44.83 o 
   7   8   4     1545.19     1530.60     40.36 o 
  -6   9   4      348.07      356.63     20.16 o 
  -5   9   4     1050.94     1027.79     30.65 o 
  -4   9   4      269.33      254.80     13.20 o 
  -3   9   4        8.99       11.81      5.42 o 
  -2   9   4      646.55      648.63     20.74 o 
  -1   9   4       75.92      100.18     10.24 o 
   0   9   4     1025.66      962.72     15.56 o 
   1   9   4      733.01      717.85     17.19 o 
   2   9   4      571.24      595.69     34.74 o 
   3   9   4     1797.39     1775.54     27.84 o 
   4   9   4      466.20      493.52     20.91 o 
   5   9   4        5.84       27.03     11.08 o 
   6   9   4       83.60      126.28     23.06 o 
  -6  10   4     1686.11     1686.15     42.46 o 
  -5  10   4     1631.18     1694.01     40.20 o 
  -4  10   4     1406.25     1373.18     34.64 o 
  -3  10   4     2949.00     2955.89     71.44 o 
  -2  10   4     1900.08     1908.62     91.64 o 
  -1  10   4     1949.30     1897.26     63.26 o 
   0  10   4     3455.18     3340.65    124.68 o 
   1  10   4     1010.15      998.22     61.65 o 
   2  10   4     2284.23     2341.56     50.19 o 
   3  10   4     4937.32     4943.06     62.34 o 
   4  10   4     2515.28     2606.84     47.88 o 
   5  10   4     1779.52     1765.91     41.38 o 
  -5  11   4        4.49       -1.83     10.89 o 
  -4  11   4       80.71       96.21     13.63 o 
  -3  11   4      282.74      280.93     17.13 o 
  -2  11   4      207.55      239.40     16.93 o 
  -1  11   4      544.91      620.74     44.00 o 
   0  11   4      495.74      496.05     20.53 o 
   1  11   4      610.89      648.64     44.46 o 
   2  11   4      227.28      256.75     15.84 o 
   3  11   4      497.62      550.32     22.73 o 
   4  11   4      663.05      676.94     26.27 o 
   5  11   4       47.38       88.11     20.84 o 
  -4  12   4     1531.96     1503.68     59.74 o 
  -3  12   4      802.25      801.07     39.06 o 
  -2  12   4     1475.13     1639.62     72.83 o 
  -1  12   4     2339.07     2528.57    205.28 o 
   0  12   4     1298.60     1282.33     50.19 o 
   1  12   4      802.13      800.02     25.36 o 
   2  12   4      781.45      824.80     45.67 o 
   3  12   4     1745.86     1841.96     47.88 o 
   4  12   4     1104.37     1053.29     33.18 o 
  -2  13   4        0.96       13.29     27.82 o 
  -1  13   4       26.33       45.72     12.18 o 
   0  13   4      642.80      672.43     24.05 o 
   1  13   4      235.29      260.48     23.94 o 
   2  13   4        0.26       13.23     10.42 o 
  -9   1   5       16.45        8.94     11.64 o 
  -8   1   5       69.88       55.86     12.19 o 
  -7   1   5       24.38       21.91      7.29 o 
  -6   1   5      104.10      124.55      8.18 o 
  -5   1   5       88.30       99.25      7.09 o 
  -4   1   5       27.51       64.36     12.77 o 
  -3   1   5     1039.97     1061.87     10.86 o 
  -2   1   5       24.83       34.54      2.11 o 
  -1   1   5       48.97       55.35      3.28 o 
   0   1   5     1623.56     1549.39     59.00 o 
   1   1   5       14.09       22.54      2.53 o 
   2   1   5       36.01       34.12      3.35 o 
   3   1   5        0.96       -2.84      2.92 o 
   4   1   5      494.60      553.50     11.36 o 
   5   1   5      452.02      440.85     12.01 o 
   6   1   5        8.01        6.02     16.52 o 
   7   1   5        1.42       -4.86      8.02 o 
   8   1   5       45.21       35.36     11.60 o 
  -8   2   5       33.96       45.48     11.36 o 
  -7   2   5       13.81       21.69      8.30 o 
  -6   2   5       96.70       95.35      8.45 o 
  -5   2   5      524.20      510.65     13.04 o 
  -4   2   5       23.70       78.47      6.33 o 
  -3   2   5      508.90      593.11     10.05 o 
  -2   2   5     1483.47     1392.16     26.62 o 
  -1   2   5      722.08      714.92     26.36 o 
   0   2   5     3910.64     4152.97    240.20 o 
   1   2   5     1403.18     1289.31     17.47 o 
   2   2   5     1777.71     1660.29     21.46 o 
   3   2   5     2901.53     3116.60     50.99 o 
   4   2   5       19.11       70.49      6.03 o 
   5   2   5       88.02       98.32     10.60 o 
   6   2   5      101.89      151.12     12.27 o 
   7   2   5        0.25       11.92      8.61 o 
   8   2   5      228.28      240.92     16.21 o 
  -8   3   5        0.24       12.43     10.42 o 
  -7   3   5        0.65        4.09      5.42 o 
  -6   3   5       25.29       57.76      8.30 o 
  -5   3   5      554.28      579.91     14.23 o 
  -4   3   5      691.39      741.12     11.46 o 
  -3   3   5     1326.81     1183.76     30.95 o 
  -2   3   5       31.50       45.44      4.06 o 
  -1   3   5      206.54      250.85      7.66 o 
   0   3   5     9785.64     8704.08    151.63 o 
   1   3   5     1077.91     1079.92     28.26 o 
   2   3   5      212.28      299.82     10.89 o 
   3   3   5     1994.22     2103.29     66.28 o 
   4   3   5      634.48      666.82     18.10 o 
   5   3   5      540.21      482.63     17.08 o 
   6   3   5       14.52       32.92     10.53 o 
   7   3   5      196.96      259.88     15.95 o 
   8   3   5       28.65       22.83     16.63 o 
  -8   4   5      106.99      123.12     12.75 o 
  -7   4   5      207.83      227.58     14.40 o 
  -6   4   5     1848.24     1732.68     26.14 o 
  -5   4   5       38.21       49.06      5.96 o 
  -4   4   5      218.11      227.09      7.37 o 
  -3   4   5      131.23      187.93      6.21 o 
  -2   4   5     3998.50     3959.54    163.95 o 
  -1   4   5      314.75      440.10      8.54 o 
   0   4   5      130.69      140.58      4.55 o 
   1   4   5      387.83      454.16      8.08 o 
   2   4   5      461.45      450.55     15.19 o 
   3   4   5        0.06        0.15      8.42 o 
   4   4   5      101.94      131.48     11.86 o 
   5   4   5     3757.97     3792.62     46.06 o 
   6   4   5      472.05      505.17     19.26 o 
   7   4   5       38.01       38.33     11.12 o 
   8   4   5      148.66      202.18     27.05 o 
  -8   5   5      125.43      164.95     13.26 o 
  -7   5   5      914.71      861.75     22.47 o 
  -6   5   5       37.98       39.60      6.72 o 
  -5   5   5       13.09       12.68      4.61 o 
  -4   5   5     1113.54     1074.82     14.98 o 
  -3   5   5     2689.88     2499.90     37.68 o 
  -2   5   5      542.14      636.58     23.15 o 
  -1   5   5      333.95      360.20      8.65 o 
   0   5   5     1960.39     1716.13     47.25 o 
   1   5   5       23.44       14.34      7.94 o 
   2   5   5        0.67       17.61     10.31 o 
   3   5   5      114.94      131.03     13.97 o 
   4   5   5     3779.12     3691.36    168.37 o 
   5   5   5       41.87       54.88     10.89 o 
   6   5   5       64.44       76.21     11.90 o 
   7   5   5     2528.37     2294.06    118.49 o 
   8   5   5      299.45      324.32     28.82 o 
  -8   6   5        0.10       23.13     12.51 o 
  -7   6   5      403.81      376.52     19.67 o 
  -6   6   5     2363.64     2310.76     34.75 o 
  -5   6   5      327.89      339.13     10.95 o 
  -4   6   5      163.32      172.23      7.24 o 
  -3   6   5     1418.94     1442.22     34.07 o 
  -2   6   5      133.13      120.56      5.52 o 
  -1   6   5      936.57      837.90     22.92 o 
   0   6   5      172.02      242.79      6.63 o 
   1   6   5      794.70      658.42     21.50 o 
   2   6   5       17.26       31.86      6.59 o 
   3   6   5      542.33      505.20     17.34 o 
   4   6   5      160.19      140.04     10.59 o 
   5   6   5     2445.06     2480.33     83.46 o 
   6   6   5      306.21      310.93     13.74 o 
   7   6   5        0.99       21.51     26.38 o 
  -7   7   5       88.58      124.13     16.54 o 
  -6   7   5       21.28       26.49     10.19 o 
  -5   7   5       20.43        9.32     20.28 o 
  -4   7   5     2877.38     2797.73     80.79 o 
  -3   7   5     2911.51     2887.20     62.24 o 
  -2   7   5      127.19      124.07      8.15 o 
  -1   7   5     1325.01     1275.18     36.23 o 
   0   7   5     3382.82     3376.67     58.81 o 
   1   7   5       37.82       40.08      7.35 o 
   2   7   5      107.25      122.84      9.64 o 
   3   7   5      489.49      439.48     14.04 o 
   4   7   5      549.52      541.50     24.16 o 
   5   7   5      404.97      419.47     15.19 o 
   6   7   5      274.25      261.07     16.68 o 
   7   7   5      377.14      405.84     21.90 o 
  -7   8   5       37.36       46.06     13.56 o 
  -6   8   5     1953.65     1902.10     58.30 o 
  -5   8   5      534.65      462.64     20.92 o 
  -4   8   5        1.68       20.04      9.85 o 
  -3   8   5      666.20      671.02     21.69 o 
  -2   8   5      803.37      851.82     32.70 o 
  -1   8   5      163.64      151.76      6.86 o 
   0   8   5        8.06       19.55      4.84 o 
   1   8   5      811.21      805.45     17.71 o 
   2   8   5        1.06       15.28      7.89 o 
   3   8   5      179.52      177.07     10.82 o 
   4   8   5     1392.47     1332.03     28.44 o 
   5   8   5      805.49      798.25     26.79 o 
   6   8   5        1.86        5.62     10.06 o 
  -6   9   5      203.42      207.99     16.67 o 
  -5   9   5       46.12       57.24     12.85 o 
  -4   9   5     1560.68     1534.63     28.63 o 
  -3   9   5     3328.38     3227.93    140.18 o 
  -2   9   5      580.04      559.28     26.37 o 
  -1   9   5       88.55       92.66      8.61 o 
   0   9   5     4193.37     4223.74     78.74 o 
   1   9   5      671.31      676.96     16.94 o 
   2   9   5      267.02      290.57     12.57 o 
   3   9   5       26.66       17.94      7.69 o 
   4   9   5     1287.88     1307.63     45.56 o 
   5   9   5      354.86      342.83     19.08 o 
   6   9   5      220.33      261.49     19.51 o 
  -6  10   5     1038.25     1077.93     34.23 o 
  -5  10   5      464.00      452.22     22.10 o 
  -4  10   5      702.17      672.16     33.54 o 
  -3  10   5      715.59      704.33     19.79 o 
  -2  10   5     1729.31     1830.71    104.02 o 
  -1  10   5      608.31      623.13     31.84 o 
   0  10   5     1007.14     1050.53     26.14 o 
   1  10   5      699.68      726.36     18.26 o 
   2  10   5      214.00      252.15     15.54 o 
   3  10   5       35.48       20.77     10.33 o 
   4  10   5      585.93      626.22     41.34 o 
   5  10   5      759.73      762.98     28.12 o 
  -5  11   5      178.43      202.49     16.74 o 
  -4  11   5      648.66      691.56     21.36 o 
  -3  11   5     1679.69     1795.48     73.35 o 
  -2  11   5     1407.31     1467.74     63.87 o 
  -1  11   5       90.79      114.42     11.15 o 
   0  11   5     1776.82     1791.16    100.36 o 
   1  11   5      414.40      420.15     14.93 o 
   2  11   5       18.85       23.04     13.86 o 
   3  11   5      220.87      215.03     15.68 o 
   4  11   5      947.61      944.87     30.69 o 
  -4  12   5       54.27       49.75     13.63 o 
  -3  12   5       99.19      144.48     13.36 o 
  -2  12   5      495.61      577.59     40.57 o 
  -1  12   5      135.79      181.79     17.03 o 
   0  12   5        0.21       39.36     15.81 o 
   1  12   5      170.82      180.01     23.94 o 
   2  12   5       12.52       34.73     11.05 o 
   3  12   5       31.56       41.53     12.11 o 
  -2  13   5      609.00      629.14     58.86 o 
  -1  13   5      648.31      759.49     65.95 o 
   0  13   5     1173.58     1178.97     32.37 o 
   1  13   5      333.56      283.76     25.49 o 
   2  13   5       22.51       45.33     13.97 o 
  -8   0   6     4274.14     4050.85     80.25 o 
  -7   0   6     4786.61     4757.80     81.14 o 
  -6   0   6     1325.94     1356.27     40.35 o 
  -5   0   6      776.37      854.69     43.89 o 
  -4   0   6    12442.21    13140.02    314.46 o 
  -3   0   6    16503.33    17374.38    199.22 o 
  -2   0   6     1363.61     1349.86     40.65 o 
  -1   0   6    33619.77    29130.43   3690.50 o 
   0   0   6    45306.27    40673.33   2505.37 o 
   1   0   6     6805.83     7045.40    280.54 o 
   2   0   6    13019.00    13487.75     72.93 o 
   3   0   6    15326.34    15247.41    260.59 o 
   4   0   6     6444.36     6716.29     48.84 o 
   5   0   6      248.74      306.67     12.94 o 
   6   0   6     2483.85     2485.31     57.64 o 
   7   0   6     4621.64     4364.31     82.69 o 
   8   0   6     1391.52     1397.50     50.54 o 
  -8   1   6      338.24      304.04     15.67 o 
  -7   1   6     1069.76     1010.64     39.24 o 
  -6   1   6      851.82      906.90     23.72 o 
  -5   1   6      107.72      122.57      5.88 o 
  -4   1   6     3459.24     3748.95     70.19 o 
  -3   1   6    23175.50    23483.16    217.11 o 
  -2   1   6    21836.41    21423.13    327.96 o 
  -1   1   6     1301.67     1109.18     35.35 o 
   0   1   6    13871.65    13297.47    437.05 o 
   1   1   6    21201.27    20410.78    557.36 o 
   2   1   6     2447.20     2806.39     33.37 o 
   3   1   6        2.10       18.47      5.27 o 
   4   1   6      857.74      941.89     20.47 o 
   5   1   6      811.73      893.12     17.79 o 
   6   1   6      218.66      238.67     18.36 o 
   7   1   6     3331.30     3240.55     61.74 o 
   8   1   6     2155.03     2109.05     43.96 o 
  -8   2   6     3577.97     3528.87     75.00 o 
  -7   2   6     3606.91     3722.72     92.32 o 
  -6   2   6      482.03      453.20     30.74 o 
  -5   2   6     2345.13     2396.81    111.99 o 
  -4   2   6     6013.91     5911.82    175.80 o 
  -3   2   6    11615.53    11730.34    206.86 o 
  -2   2   6    16834.35    17830.90    290.98 o 
  -1   2   6    15259.10    14107.86    555.57 o 
   0   2   6    45207.26    41692.99   2049.85 o 
   1   2   6    13667.58    14029.44    598.62 o 
   2   2   6    20526.85    20843.42    166.04 o 
   3   2   6    15179.62    15006.40    110.54 o 
   4   2   6     2831.49     2934.66     67.82 o 
   5   2   6        5.49       26.92     18.07 o 
   6   2   6     1879.31     1862.89     41.01 o 
   7   2   6     4342.88     4174.77     79.81 o 
   8   2   6      871.20      943.56     47.22 o 
  -8   3   6      479.67      472.78     21.77 o 
  -7   3   6     1202.51     1222.10     30.35 o 
  -6   3   6     1073.73     1066.48     26.11 o 
  -5   3   6        3.81        4.57      4.78 o 
  -4   3   6     5252.07     5605.45     81.85 o 
  -3   3   6     6403.17     6205.26    140.09 o 
  -2   3   6     5398.28     5417.91    183.79 o 
  -1   3   6     5398.19     5546.96    141.61 o 
   0   3   6    44736.89    41457.63   3221.50 o 
   1   3   6    20027.61    19245.94    691.66 o 
   2   3   6     1059.59     1084.42     30.37 o 
   3   3   6      519.97      616.23     18.62 o 
   4   3   6      915.11      932.84     43.56 o 
   5   3   6     1186.49     1246.89     26.63 o 
   6   3   6      699.20      710.12     25.94 o 
   7   3   6     1996.02     2019.26     80.58 o 
   8   3   6      958.88      964.33     41.90 o 
  -8   4   6     4290.56     4174.02     49.96 o 
  -7   4   6     5236.96     5109.57     92.90 o 
  -6   4   6      310.01      300.57     12.53 o 
  -5   4   6     1103.22     1148.04     31.29 o 
  -4   4   6     7733.70     7984.84    122.30 o 
  -3   4   6     4696.56     4558.98    113.87 o 
  -2   4   6     7313.32     7412.18    196.70 o 
  -1   4   6    21811.24    20338.88    462.36 o 
   0   4   6    26163.89    26292.74    752.66 o 
   1   4   6     1857.48     1736.52     65.80 o 
   2   4   6    12143.71    11900.42    316.68 o 
   3   4   6    10336.85     9986.41    606.86 o 
   4   4   6     3198.93     3304.57    109.51 o 
   5   4   6     2703.65     2518.34     38.48 o 
   6   4   6     1933.72     1976.89     36.52 o 
   7   4   6     1474.66     1605.80     35.58 o 
   8   4   6      541.72      630.30     24.69 o 
  -8   5   6      273.46      302.37     16.98 o 
  -7   5   6      376.93      366.66     15.65 o 
  -6   5   6      432.24      420.21     12.42 o 
  -5   5   6      571.60      551.00     13.36 o 
  -4   5   6     5963.97     6156.67     91.85 o 
  -3   5   6     6426.01     6351.61    153.51 o 
  -2   5   6     3383.93     3282.88     97.98 o 
  -1   5   6     9900.56    10059.89    290.49 o 
   0   5   6    10433.63    10383.92    492.32 o 
   1   5   6     3954.10     3904.15    103.77 o 
   2   5   6       49.40       71.56      9.37 o 
   3   5   6       45.24       62.57     10.04 o 
   4   5   6     1530.37     1531.41     70.38 o 
   5   5   6     1391.81     1394.72     81.47 o 
   6   5   6       80.00       79.36     12.76 o 
   7   5   6      758.47      831.02     26.89 o 
  -8   6   6     1983.55     1938.56     44.22 o 
  -7   6   6     2216.05     2225.21     60.60 o 
  -6   6   6      866.25      854.68     21.55 o 
  -5   6   6     1979.26     2023.68     33.49 o 
  -4   6   6     3138.02     3127.74     42.06 o 
  -3   6   6     3026.81     2993.80     49.55 o 
  -2   6   6    10824.58    11130.96    393.95 o 
  -1   6   6     8520.74     8175.26    234.50 o 
   0   6   6     7959.85     7754.32    267.80 o 
   1   6   6    14889.51    14180.00    436.67 o 
   2   6   6     6429.63     6498.49    224.26 o 
   3   6   6     4199.73     4211.67    109.50 o 
   4   6   6     3521.57     3299.32    157.95 o 
   5   6   6      264.09      223.39     14.61 o 
   6   6   6      698.64      707.19     24.09 o 
   7   6   6     3094.38     2992.55     89.89 o 
  -7   7   6      604.17      579.22     24.59 o 
  -6   7   6      342.61      320.00     18.41 o 
  -5   7   6       11.08        4.06      8.87 o 
  -4   7   6     2642.32     2612.42     73.99 o 
  -3   7   6     3981.72     3818.52    145.40 o 
  -2   7   6     1801.35     1739.75     48.09 o 
  -1   7   6     3348.40     3203.51     84.19 o 
   0   7   6     4034.84     4191.21     80.48 o 
   1   7   6     4660.02     4723.57    174.45 o 
   2   7   6     2224.84     2196.38     76.77 o 
   3   7   6      169.24      190.67     10.84 o 
   4   7   6      116.90      142.79     11.58 o 
   5   7   6     1328.44     1239.28     27.03 o 
   6   7   6      647.24      601.94     24.37 o 
   7   7   6      666.79      688.74     27.00 o 
  -7   8   6     1530.03     1487.94     39.38 o 
  -6   8   6      531.89      602.71     31.15 o 
  -5   8   6     1742.30     1700.99     37.46 o 
  -4   8   6     3721.25     3557.78    126.53 o 
  -3   8   6     2266.94     2279.16     75.96 o 
  -2   8   6     3269.20     3088.93    109.40 o 
  -1   8   6     3088.74     2902.42     82.74 o 
   0   8   6     5810.23     5652.15     78.82 o 
   1   8   6     6159.58     5881.98    132.67 o 
   2   8   6     6868.87     6910.67    153.60 o 
   3   8   6     2531.12     2480.42     59.36 o 
   4   8   6      883.21      850.25     31.68 o 
   5   8   6      630.86      633.98     24.09 o 
   6   8   6      854.49      868.75     44.23 o 
  -6   9   6      244.54      247.50     17.58 o 
  -5   9   6      792.15      754.52     26.73 o 
  -4   9   6     1789.19     1706.14     61.64 o 
  -3   9   6      885.12      930.56     28.57 o 
  -2   9   6     2663.20     2718.72    119.19 o 
  -1   9   6     2509.64     2472.18     84.73 o 
   0   9   6      886.09      922.62     16.88 o 
   1   9   6     1399.82     1393.12     23.94 o 
   2   9   6      668.34      701.11     18.13 o 
   3   9   6      314.23      366.33     21.45 o 
   4   9   6      179.62      188.07     15.38 o 
   5   9   6      247.73      267.59     17.77 o 
   6   9   6      291.29      275.96     18.31 o 
  -6  10   6     1159.91     1221.58     36.43 o 
  -5  10   6      951.95      927.80     32.03 o 
  -4  10   6      594.19      627.15     19.65 o 
  -3  10   6     2203.59     2131.06     71.77 o 
  -2  10   6     2952.91     2870.59    121.91 o 
  -1  10   6     1387.78     1375.49     49.73 o 
   0  10   6     2501.71     2521.09     91.93 o 
   1  10   6     3466.47     3443.14     38.69 o 
   2  10   6     1618.74     1680.20     72.69 o 
   3  10   6     1339.99     1217.49     83.46 o 
   4  10   6     1607.37     1597.50     38.13 o 
   5  10   6     1018.44     1035.62     32.60 o 
  -5  11   6      529.81      520.84     24.37 o 
  -4  11   6       11.96       16.89      9.01 o 
  -3  11   6      604.83      654.34     19.96 o 
  -2  11   6      846.31      867.65     30.72 o 
  -1  11   6     1144.91     1184.16     54.38 o 
   0  11   6     1217.97     1225.19     40.17 o 
   1  11   6      580.43      609.61     29.06 o 
   2  11   6      668.51      682.82     24.02 o 
   3  11   6      264.64      310.73     18.21 o 
   4  11   6      194.32      208.40     27.05 o 
  -4  12   6      305.93      358.13     16.46 o 
  -3  12   6     1197.53     1314.87     45.68 o 
  -2  12   6     1264.13     1300.06     59.74 o 
  -1  12   6     2625.53     2738.41    107.99 o 
   0  12   6     1011.71     1076.76     63.13 o 
   1  12   6      941.22      926.64     41.23 o 
   2  12   6     1214.43     1239.87     32.90 o 
   3  12   6      669.13      700.34     26.10 o 
  -2  13   6      637.47      765.14     85.24 o 
  -1  13   6      603.41      675.57     25.08 o 
   0  13   6      141.77      175.69     13.57 o 
   1  13   6       28.98       48.55     18.40 o 
  -8   1   7      304.33      284.99     15.44 o 
  -7   1   7       88.27       93.29     10.29 o 
  -6   1   7       74.73       79.33     14.05 o 
  -5   1   7      627.27      694.54     17.24 o 
  -4   1   7       24.35       38.76      7.09 o 
  -3   1   7      504.53      574.42      7.61 o 
  -2   1   7       88.16      123.37      3.81 o 
  -1   1   7        3.20        4.90      2.85 o 
   0   1   7     1138.92     1188.11     24.25 o 
   1   1   7      725.63      668.37     22.88 o 
   2   1   7      146.45      129.32      4.91 o 
   3   1   7        0.49        9.62      3.39 o 
   4   1   7        4.66        6.67      6.02 o 
   5   1   7        4.91        2.34      5.35 o 
   6   1   7      710.94      768.43     23.74 o 
   7   1   7        6.61       -6.69      9.50 o 
   8   1   7        3.82       20.34     11.13 o 
  -8   2   7      157.96      176.68     16.63 o 
  -7   2   7     1214.64     1094.09     28.01 o 
  -6   2   7      579.91      579.76     26.40 o 
  -5   2   7     1166.40     1158.26     19.71 o 
  -4   2   7     2115.17     2238.99     29.85 o 
  -3   2   7     1166.13     1134.17     14.08 o 
  -2   2   7       39.30       56.90      4.06 o 
  -1   2   7     1020.01     1051.85     49.71 o 
   0   2   7     2064.83     2102.11    100.63 o 
   1   2   7      109.31      104.65     13.28 o 
   2   2   7     1603.82     1600.80     24.93 o 
   3   2   7      551.07      519.78     17.80 o 
   4   2   7     1323.33     1407.63     25.37 o 
   5   2   7        1.71       24.67      8.07 o 
   6   2   7      234.75      225.09     14.02 o 
   7   2   7       30.44       54.36     14.96 o 
   8   2   7       61.48       86.51     14.48 o 
  -8   3   7      197.58      185.43     15.55 o 
  -7   3   7       46.11       72.97     15.63 o 
  -6   3   7      332.41      322.20     16.49 o 
  -5   3   7     1450.14     1484.44     25.66 o 
  -4   3   7     1569.20     1477.35     23.61 o 
  -3   3   7     1858.03     1979.67     31.10 o 
  -2   3   7      986.17     1156.17     37.31 o 
  -1   3   7       42.54       81.20      3.16 o 
   0   3   7        0.06        1.24      2.20 o 
   1   3   7     6287.41     6568.64    488.11 o 
   2   3   7      132.20      127.65     12.86 o 
   3   3   7      499.64      549.62     34.58 o 
   4   3   7      996.95      953.04     22.16 o 
   5   3   7      191.62      195.99     12.69 o 
   6   3   7      346.18      410.55     17.63 o 
   7   3   7      179.25      170.22     14.90 o 
   8   3   7      242.28      260.38     16.72 o 
  -8   4   7      417.18      421.51     21.72 o 
  -7   4   7      513.87      512.08     14.57 o 
  -6   4   7      362.25      341.78     14.43 o 
  -5   4   7      228.04      244.84     10.65 o 
  -4   4   7     1336.94     1420.01     18.87 o 
  -3   4   7      135.56      159.51      6.88 o 
  -2   4   7      917.47      885.67     28.59 o 
  -1   4   7     1744.72     1840.61     61.11 o 
   0   4   7       17.79       10.67      2.79 o 
   1   4   7     1710.62     1589.31     71.07 o 
   2   4   7     1737.81     1828.63    148.86 o 
   3   4   7      398.44      437.85     15.83 o 
   4   4   7      168.61      224.29     13.16 o 
   5   4   7        7.44        4.15      8.36 o 
   6   4   7      130.37      146.72     12.49 o 
   7   4   7      121.70      193.37     18.09 o 
   8   4   7       51.53       63.62     19.73 o 
  -8   5   7       77.50       90.26     11.18 o 
  -7   5   7      208.65      210.54     12.40 o 
  -6   5   7      436.14      442.55     12.95 o 
  -5   5   7     1027.60     1033.17     19.42 o 
  -4   5   7      355.18      312.41      9.00 o 
  -3   5   7      724.77      704.58     15.37 o 
  -2   5   7     1966.54     2160.68     61.15 o 
  -1   5   7     1427.02     1375.95     35.54 o 
   0   5   7     1347.84     1625.36     72.07 o 
   1   5   7     1587.06     1578.42     65.62 o 
   2   5   7     1426.82     1286.19     35.80 o 
   3   5   7     2503.52     2305.50     92.22 o 
   4   5   7      819.94      904.09     23.73 o 
   5   5   7      543.23      520.07     19.75 o 
   6   5   7      219.26      242.54     29.37 o 
   7   5   7      219.68      200.86     15.68 o 
  -7   6   7      895.98      862.24     30.75 o 
  -6   6   7      230.90      196.96      9.34 o 
  -5   6   7        0.37        5.54      4.85 o 
  -4   6   7      771.18      797.92     14.08 o 
  -3   6   7      386.81      441.02     11.98 o 
  -2   6   7      139.62      138.47      6.54 o 
  -1   6   7      486.52      446.96     13.22 o 
   0   6   7     3714.74     3626.82     94.91 o 
   1   6   7      291.14      297.77     12.71 o 
   2   6   7       99.39      145.75      9.46 o 
   3   6   7     1850.51     1670.15     98.32 o 
   4   6   7      108.83      162.26     15.19 o 
   5   6   7      533.75      534.17     20.52 o 
   6   6   7        1.56       14.07     11.86 o 
   7   6   7      520.62      492.36     32.59 o 
  -7   7   7       83.81      131.20     24.27 o 
  -6   7   7      141.16      163.82     11.54 o 
  -5   7   7     1731.68     1704.37     35.77 o 
  -4   7   7      966.77      968.42     18.52 o 
  -3   7   7       68.65       79.76      7.59 o 
  -2   7   7       57.17       87.61      9.01 o 
  -1   7   7     2150.07     2132.69     58.31 o 
   0   7   7      184.80      182.50      7.01 o 
   1   7   7      794.86      784.69     45.75 o 
   2   7   7     2065.43     1978.03     53.73 o 
   3   7   7     3379.50     3200.13     91.31 o 
   4   7   7       73.25       95.02     13.40 o 
   5   7   7      278.78      276.59     14.14 o 
   6   7   7     1567.66     1453.61     29.09 o 
   7   7   7        9.70       18.01     11.30 o 
  -7   8   7      805.84      801.14     29.57 o 
  -6   8   7      189.40      185.80     16.62 o 
  -5   8   7      147.55      166.10     14.83 o 
  -4   8   7      133.47      135.90     12.10 o 
  -3   8   7        2.30       -3.45      5.07 o 
  -2   8   7       16.64       29.03      6.31 o 
  -1   8   7      296.30      275.04      9.88 o 
   0   8   7     5524.90     5393.49     65.21 o 
   1   8   7      131.22      117.84      9.59 o 
   2   8   7       76.85      110.95     10.95 o 
   3   8   7     4415.11     4119.33    140.93 o 
   4   8   7     1191.37     1227.87     24.95 o 
   5   8   7      220.43      210.97     12.86 o 
   6   8   7       15.89       36.70     11.17 o 
  -6   9   7      503.80      508.27     23.63 o 
  -5   9   7     1722.55     1696.12     39.66 o 
  -4   9   7      762.13      819.69     17.90 o 
  -3   9   7        0.50       11.10      5.81 o 
  -2   9   7       63.98       85.20      8.31 o 
  -1   9   7      368.08      393.63     16.35 o 
   0   9   7     1033.18      951.66     22.27 o 
   1   9   7       73.72      104.24     10.07 o 
   2   9   7     1895.06     1761.86     27.95 o 
   3   9   7     1162.14     1132.29     23.77 o 
   4   9   7       94.94      168.44     13.62 o 
   5   9   7      975.28      925.92     29.99 o 
   6   9   7      770.93      814.11     29.74 o 
  -5  10   7       30.45       46.30     12.85 o 
  -4  10   7      667.32      678.40     26.48 o 
  -3  10   7      640.49      627.59     17.50 o 
  -2  10   7      496.27      474.33     13.77 o 
  -1  10   7      105.46      128.23     14.50 o 
   0  10   7      693.55      667.41     27.36 o 
   1  10   7      475.61      497.81     24.33 o 
   2  10   7      175.37      199.48     11.93 o 
   3  10   7     2141.69     2121.34     33.33 o 
   4  10   7      335.07      372.22     36.80 o 
   5  10   7        0.42       -0.37     11.50 o 
  -5  11   7     1025.48      988.82     32.53 o 
  -4  11   7      536.27      587.23     34.07 o 
  -3  11   7        1.44       14.53      8.61 o 
  -2  11   7      157.21      177.29     11.23 o 
  -1  11   7      393.14      348.44     15.43 o 
   0  11   7      219.28      213.90     18.82 o 
   1  11   7       87.13      136.49     31.04 o 
   2  11   7      464.10      464.46     16.47 o 
   3  11   7     1158.11     1144.69     32.48 o 
   4  11   7     1157.24     1182.84     34.52 o 
  -3  12   7        6.02       21.50     11.68 o 
  -2  12   7        2.81       28.57     11.91 o 
  -1  12   7      291.42      322.45     19.88 o 
   0  12   7     1156.49     1175.30    115.94 o 
   1  12   7      510.95      527.00     31.04 o 
   2  12   7      612.01      672.69     24.49 o 
   3  12   7     1022.75     1039.69     31.56 o 
  -1  13   7      294.99      332.04     23.56 o 
   0  13   7       61.24      119.45     18.18 o 
   1  13   7       36.33       44.12     18.18 o 
  -8   0   8      341.41      366.67     24.61 o 
  -7   0   8        7.90       28.60     10.42 o 
  -6   0   8     2108.38     2029.52     50.99 o 
  -5   0   8    11137.40    11173.79    223.24 o 
  -4   0   8    11296.85    11761.70    169.26 o 
  -3   0   8    18031.93    19281.63    407.84 o 
  -2   0   8     5523.05     4679.36    146.42 o 
  -1   0   8     1781.15     1500.33    212.93 o 
   0   0   8     9676.90    10064.58    318.56 o 
   1   0   8     6298.38     6546.81     90.00 o 
   2   0   8    10774.50    10178.16    517.19 o 
   3   0   8     1243.47     1494.08    373.98 o 
   4   0   8      591.09      778.54     17.73 o 
   5   0   8     4440.36     4598.19     74.71 o 
   6   0   8     5044.61     4615.48     81.36 o 
   7   0   8     1712.85     1797.64     54.98 o 
   8   0   8     2084.49     2065.44     63.40 o 
  -8   1   8     2022.90     1791.73     38.71 o 
  -7   1   8     1121.63     1034.40     27.72 o 
  -6   1   8     2951.82     2756.49    160.50 o 
  -5   1   8    14261.55    14502.63    240.20 o 
  -4   1   8    22612.44    22676.94    118.61 o 
  -3   1   8     6038.85     6175.64     94.75 o 
  -2   1   8     3749.26     3535.04     87.98 o 
  -1   1   8     5047.04     4419.69    336.45 o 
   0   1   8     9896.57    10285.61    332.80 o 
   1   1   8      335.41      471.83      7.69 o 
   2   1   8     1392.67     1551.19     19.18 o 
   3   1   8    10420.90    10300.08     93.50 o 
   4   1   8     4728.35     4740.94     52.18 o 
   5   1   8     5246.91     5376.58     43.67 o 
   6   1   8     5394.76     5282.14     99.98 o 
   7   1   8     2098.25     2081.39     42.07 o 
   8   1   8      137.69      190.57     19.28 o 
  -8   2   8      623.90      624.34     22.69 o 
  -7   2   8      374.14      367.28     16.88 o 
  -6   2   8      914.41      943.57     45.90 o 
  -5   2   8     6187.09     6425.06    216.69 o 
  -4   2   8     6605.55     6894.09     37.94 o 
  -3   2   8     5416.94     5682.14    130.53 o 
  -2   2   8    24014.46    23065.73    394.76 o 
  -1   2   8    10832.65     9842.33    438.81 o 
   0   2   8     2326.48     2586.87     96.06 o 
   1   2   8     6637.73     6814.96    254.28 o 
   2   2   8    21213.76    20999.95    703.37 o 
   3   2   8     1464.75     1560.69     36.11 o 
   4   2   8      145.66      171.60      9.16 o 
   5   2   8     4828.23     4928.75     43.21 o 
   6   2   8     3945.54     3886.70     49.67 o 
   7   2   8     1381.46     1463.81     35.58 o 
   8   2   8      818.73      845.90     29.48 o 
  -8   3   8     2560.15     2341.72     37.42 o 
  -7   3   8     1492.19     1474.08     33.39 o 
  -6   3   8     3863.86     3818.58     94.72 o 
  -5   3   8     9377.95     9515.87    239.93 o 
  -4   3   8    15786.18    15764.59     60.15 o 
  -3   3   8     3047.12     3112.52     68.97 o 
  -2   3   8     2893.82     2736.65     87.88 o 
  -1   3   8     9630.35     8733.00    320.44 o 
   0   3   8     3115.50     3530.93    217.59 o 
   1   3   8      514.85      708.83     39.13 o 
   2   3   8      766.12      530.96     15.28 o 
   3   3   8    10663.07    10331.57     66.63 o 
   4   3   8     4793.26     4769.17     81.47 o 
   5   3   8     4789.48     4693.90    131.46 o 
   6   3   8     6159.26     6136.54    164.60 o 
   7   3   8     2208.65     2214.10     43.73 o 
   8   3   8        1.42       28.56     12.11 o 
  -8   4   8      545.13      569.80     24.66 o 
  -7   4   8      847.68      826.82     43.31 o 
  -6   4   8     3820.60     3771.97    129.58 o 
  -5   4   8     3998.92     3994.07     87.52 o 
  -4   4   8     2090.69     2149.08     61.50 o 
  -3   4   8     7139.88     7413.33    260.97 o 
  -2   4   8    15099.65    14627.81    533.16 o 
  -1   4   8     7763.65     7821.90    290.89 o 
   0   4   8     6972.71     7930.73    474.07 o 
   1   4   8     2968.38     2811.06    139.17 o 
   2   4   8     2826.80     2325.93    123.81 o 
   3   4   8      108.11      141.03     12.41 o 
   4   4   8      718.40      638.00     54.20 o 
   5   4   8     6322.45     6326.93    222.46 o 
   6   4   8     6264.31     6271.63    159.28 o 
   7   4   8     1068.88     1061.29     30.00 o 
  -8   5   8     1000.10     1003.57     32.66 o 
  -7   5   8      987.08      982.64     23.68 o 
  -6   5   8     2597.39     2395.91     31.05 o 
  -5   5   8     8598.63     8573.04    132.60 o 
  -4   5   8     7732.11     7271.89    163.19 o 
  -3   5   8     2614.24     2539.13     59.19 o 
  -2   5   8     5995.08     5990.46    115.55 o 
  -1   5   8    10837.96    11209.25    327.93 o 
   0   5   8     2592.90     2677.55    112.94 o 
   1   5   8      247.55      333.49     16.95 o 
   2   5   8     3048.83     2761.54     80.36 o 
   3   5   8     5432.21     5435.53    174.24 o 
   4   5   8     3198.24     3111.30     56.42 o 
   5   5   8     4009.00     3821.80     88.12 o 
   6   5   8     1980.95     2013.16     90.78 o 
   7   5   8     1232.93     1264.54     33.54 o 
  -7   6   8      224.88      209.65     19.24 o 
  -6   6   8     1050.38     1045.97     20.12 o 
  -5   6   8     4127.52     4033.96     71.17 o 
  -4   6   8     3167.33     3069.08     64.66 o 
  -3   6   8     4331.82     4379.64     97.94 o 
  -2   6   8     8993.05     9204.45    424.96 o 
  -1   6   8     5470.65     5605.76    171.40 o 
   0   6   8      685.37      592.79     36.51 o 
   1   6   8     4964.11     4792.00    230.70 o 
   2   6   8     6593.51     6253.54    435.06 o 
   3   6   8      546.00      465.85     18.49 o 
   4   6   8     2277.78     2145.41     64.18 o 
   5   6   8     1239.06     1273.29     44.34 o 
   6   6   8     1008.74     1079.36     30.05 o 
   7   6   8     1419.80     1381.51     35.97 o 
  -7   7   8     1085.23     1080.38     26.60 o 
  -6   7   8     2035.20     1887.29     32.93 o 
  -5   7   8     4255.67     4296.22     75.91 o 
  -4   7   8     5673.39     5574.67    144.32 o 
  -3   7   8     2231.74     2103.29     58.06 o 
  -2   7   8     1792.94     1818.38     46.24 o 
  -1   7   8     1306.18     1357.91     48.28 o 
   0   7   8      536.15      534.56     16.02 o 
   1   7   8     2071.23     1825.00     81.11 o 
   2   7   8     4175.32     4152.19    161.46 o 
   3   7   8     2377.48     2240.84     36.43 o 
   4   7   8     1760.78     1671.12     52.45 o 
   5   7   8     2180.23     2049.65     43.28 o 
   6   7   8     1550.98     1530.45     30.23 o 
   7   7   8     1680.39     1671.02     41.46 o 
  -7   8   8      191.66      219.82     17.16 o 
  -6   8   8      329.85      339.01     38.68 o 
  -5   8   8     2705.40     2554.99     40.26 o 
  -4   8   8     3989.77     3725.96    132.60 o 
  -3   8   8     2790.97     2777.52     69.83 o 
  -2   8   8     3546.82     3656.66    140.53 o 
  -1   8   8     1045.94      979.39     25.98 o 
   0   8   8     3332.71     3126.57     40.93 o 
   1   8   8     2497.31     2542.49     65.52 o 
   2   8   8     1174.80     1138.50     37.40 o 
   3   8   8     2041.87     1842.79     56.20 o 
   4   8   8     1053.43     1032.76     23.57 o 
   5   8   8      350.05      400.25     18.00 o 
   6   8   8      809.88      851.18     29.51 o 
  -6   9   8     1010.68     1100.32     33.67 o 
  -5   9   8      926.52      951.13     39.32 o 
  -4   9   8     4076.77     3969.15     87.64 o 
  -3   9   8     1867.32     1782.70     69.53 o 
  -2   9   8     1576.47     1554.17     44.49 o 
  -1   9   8     2811.40     2700.32     68.39 o 
   0   9   8      595.16      580.56     17.06 o 
   1   9   8     1129.26     1054.47     22.75 o 
   2   9   8      468.49      487.24     21.48 o 
   3   9   8      908.52      897.37     26.39 o 
   4   9   8     2063.93     1961.86     48.06 o 
   5   9   8     1547.04     1666.40     47.44 o 
  -5  10   8      871.43      888.59     24.36 o 
  -4  10   8     1392.58     1511.54     29.98 o 
  -3  10   8     1325.12     1300.54     26.21 o 
  -2  10   8     2188.10     2127.10     67.64 o 
  -1  10   8     1704.95     1677.40     63.78 o 
   0  10   8     1944.75     1907.08     30.85 o 
   1  10   8     1299.66     1309.72     27.33 o 
   2  10   8      325.41      316.44     13.56 o 
   3  10   8      333.02      351.88     15.03 o 
   4  10   8      697.98      695.11     25.91 o 
   5  10   8      861.14      902.85     36.80 o 
  -4  11   8      430.87      480.03     17.99 o 
  -3  11   8     1316.20     1281.61     62.04 o 
  -2  11   8     1042.00     1006.45     42.85 o 
  -1  11   8       32.81       56.70     16.76 o 
   0  11   8      898.12      897.60     27.35 o 
   1  11   8     1789.82     1841.19     38.90 o 
   2  11   8      452.99      500.96     19.64 o 
   3  11   8      218.39      245.74     36.36 o 
   4  11   8      933.87      958.71     30.96 o 
  -3  12   8     2233.76     2365.59    150.30 o 
  -2  12   8      349.08      360.44     15.37 o 
  -1  12   8      820.08      892.25     58.41 o 
   0  12   8     1540.57     1649.09     86.90 o 
   1  12   8      409.14      418.75     43.34 o 
   2  12   8      495.97      502.12     33.70 o 
   3  12   8      696.15      674.61     25.72 o 
  -1  13   8      263.96      306.54     14.50 o 
   0  13   8      803.27      930.73    100.09 o 
  -8   1   9       12.68       33.56      8.70 o 
  -7   1   9       69.33       85.54     10.65 o 
  -6   1   9        6.50       13.45      9.20 o 
  -5   1   9     1012.98      998.66     25.07 o 
  -4   1   9      312.29      405.62      9.59 o 
  -3   1   9      165.69      191.41      4.39 o 
  -2   1   9      371.11      437.91      6.98 o 
  -1   1   9       46.39       56.10      4.90 o 
   0   1   9       64.55       64.83      4.80 o 
   1   1   9       93.49       90.28      5.66 o 
   2   1   9        6.43       11.85      3.32 o 
   3   1   9        1.19        3.75      3.73 o 
   4   1   9       54.62       88.29      8.42 o 
   5   1   9      166.54      171.62     11.40 o 
   6   1   9      276.20      249.62     26.49 o 
   7   1   9      113.48      139.82     16.05 o 
   8   1   9        0.11       18.84     17.29 o 
  -8   2   9       54.50       76.99     12.97 o 
  -7   2   9      305.07      265.44     16.52 o 
  -6   2   9      778.21      776.69     23.16 o 
  -5   2   9      212.18      182.66     13.69 o 
  -4   2   9     1258.25     1267.98     16.82 o 
  -3   2   9       43.66       70.13      5.76 o 
  -2   2   9     3011.06     3160.71     85.29 o 
  -1   2   9      433.64      428.75     24.16 o 
   0   2   9        3.02       28.16      3.27 o 
   1   2   9       56.53       84.46      4.45 o 
   2   2   9      130.19      165.09      9.26 o 
   3   2   9        3.35       12.57      8.45 o 
   4   2   9       83.19      113.73      9.52 o 
   5   2   9      388.72      422.57     22.48 o 
   6   2   9      193.14      156.19     12.69 o 
   7   2   9       15.04       18.90     21.06 o 
   8   2   9        0.42       30.88     12.40 o 
  -8   3   9       11.87       45.45     12.64 o 
  -7   3   9        3.29       10.88      9.98 o 
  -6   3   9        1.58       18.10      6.19 o 
  -5   3   9       69.48       84.30      7.26 o 
  -4   3   9      655.90      704.03     13.36 o 
  -3   3   9        4.91        7.58      3.77 o 
  -2   3   9      850.53      931.90     29.60 o 
  -1   3   9      401.96      440.15     15.42 o 
   0   3   9     1097.35     1129.08     51.39 o 
   1   3   9     2117.75     2500.85    151.03 o 
   2   3   9      280.08      321.69     18.09 o 
   3   3   9       24.00       35.55      8.76 o 
   4   3   9      878.04      811.38     31.37 o 
   5   3   9      200.16      222.71     14.19 o 
   6   3   9      457.57      505.00     17.03 o 
   7   3   9        9.13       24.12     10.43 o 
  -8   4   9      297.45      241.32     17.98 o 
  -7   4   9      123.46      129.44     11.11 o 
  -6   4   9       63.88       93.59      9.07 o 
  -5   4   9     1523.24     1607.79     21.96 o 
  -4   4   9      336.45      356.20     10.32 o 
  -3   4   9      578.05      577.96     11.99 o 
  -2   4   9     1840.17     1670.73     57.56 o 
  -1   4   9     1556.05     1593.53     58.12 o 
   0   4   9       16.69       55.39      5.32 o 
   1   4   9      780.94      790.57     31.81 o 
   2   4   9      275.00      261.89     13.01 o 
   3   4   9      161.81      155.99     11.99 o 
   4   4   9      275.76      289.36     15.12 o 
   5   4   9      217.79      233.32     14.81 o 
   6   4   9      219.54      244.29     16.21 o 
   7   4   9        1.66        2.46      8.38 o 
  -8   5   9        2.32        8.29     10.36 o 
  -7   5   9        5.89        2.97     10.98 o 
  -6   5   9      621.14      625.12     15.55 o 
  -5   5   9        0.70        8.80     10.15 o 
  -4   5   9     1028.18      953.74     34.78 o 
  -3   5   9      377.24      324.02     12.87 o 
  -2   5   9     1483.05     1354.45     33.58 o 
  -1   5   9      182.54      171.42      6.41 o 
   0   5   9     1243.52     1341.25     35.96 o 
   1   5   9     1079.38      971.16     32.37 o 
   2   5   9      643.07      630.92     21.39 o 
   3   5   9        0.08        9.15     15.07 o 
   4   5   9        7.65       10.24     15.74 o 
   5   5   9      597.51      604.39     22.00 o 
   6   5   9       79.71      120.70     20.95 o 
   7   5   9       27.59       24.89     12.53 o 
  -7   6   9       63.36      108.74     11.94 o 
  -6   6   9      270.06      307.03     11.44 o 
  -5   6   9      733.53      665.46     19.06 o 
  -4   6   9       65.30      111.95      7.54 o 
  -3   6   9       11.42       20.13      4.59 o 
  -2   6   9     4568.74     4257.25    135.21 o 
  -1   6   9     2433.19     2466.20     99.64 o 
   0   6   9      695.96      738.23     29.85 o 
   1   6   9      613.15      673.74     30.79 o 
   2   6   9     1353.78     1302.38     34.80 o 
   3   6   9       25.76       50.26     10.89 o 
   4   6   9     1936.27     1847.42     98.87 o 
   5   6   9       29.56       34.36     12.41 o 
   6   6   9      990.03      982.62     42.90 o 
   7   6   9      230.60      222.67     17.19 o 
  -7   7   9      489.51      539.84     19.52 o 
  -6   7   9      221.35      233.08     10.29 o 
  -5   7   9      201.93      241.64     13.21 o 
  -4   7   9      696.36      615.05     19.25 o 
  -3   7   9      352.49      320.63      9.55 o 
  -2   7   9     1271.49     1255.54     48.39 o 
  -1   7   9       80.13       77.40      9.32 o 
   0   7   9      167.96      168.18      9.34 o 
   1   7   9     1365.76     1370.03     47.18 o 
   2   7   9     2320.20     2291.14     78.95 o 
   3   7   9        4.64        2.96      7.04 o 
   4   7   9      340.26      319.68     17.16 o 
   5   7   9      372.67      363.00     19.23 o 
   6   7   9       22.79       33.70     12.56 o 
  -6   8   9      127.98      182.87     22.39 o 
  -5   8   9      389.35      341.77     12.38 o 
  -4   8   9      595.05      555.86     20.83 o 
  -3   8   9      529.64      490.57     13.49 o 
  -2   8   9     2696.12     2377.90     85.62 o 
  -1   8   9      939.20      915.46     25.98 o 
   0   8   9       34.45       30.00     10.25 o 
   1   8   9      111.29      155.83      9.87 o 
   2   8   9     1656.38     1670.61     61.45 o 
   3   8   9      590.68      550.08     16.92 o 
   4   8   9      176.42      188.04     15.40 o 
   5   8   9       17.25       12.29      9.02 o 
   6   8   9      450.21      410.69     21.59 o 
  -6   9   9      460.44      469.44     23.02 o 
  -5   9   9       48.38       76.81     12.67 o 
  -4   9   9      373.74      332.79     12.23 o 
  -3   9   9       25.43       15.12      6.37 o 
  -2   9   9     1342.49     1405.33     73.38 o 
  -1   9   9       82.05       86.14     10.40 o 
   0   9   9      170.42      171.20     13.79 o 
   1   9   9     1343.19     1408.92     29.70 o 
   2   9   9     1906.30     1900.29     42.17 o 
   3   9   9      222.69      226.50     12.51 o 
   4   9   9       57.07       98.79     23.23 o 
   5   9   9      144.28      151.36     19.29 o 
  -5  10   9       63.75      110.59     12.44 o 
  -4  10   9      217.86      246.83     13.79 o 
  -3  10   9     1128.64     1049.78     43.36 o 
  -2  10   9     3191.06     2915.30     56.29 o 
  -1  10   9     2430.83     2423.52     74.42 o 
   0  10   9      122.18      144.91     22.83 o 
   1  10   9      381.64      413.81     19.65 o 
   2  10   9      841.39      830.89     37.72 o 
   3  10   9       29.98       40.57      9.34 o 
   4  10   9      223.14      225.12     17.96 o 
   5  10   9      345.81      367.86     31.37 o 
  -4  11   9       48.12       88.29     11.88 o 
  -3  11   9       13.96       38.35      8.80 o 
  -2  11   9      396.68      409.84     17.96 o 
  -1  11   9      123.95      162.79     14.67 o 
   0  11   9      435.91      469.85     27.71 o 
   1  11   9     1388.73     1431.18     48.66 o 
   2  11   9      796.28      849.89     39.57 o 
   3  11   9        7.88       12.23      8.76 o 
   4  11   9      217.36      229.87     16.54 o 
  -3  12   9      112.54      155.08     21.84 o 
  -2  12   9      941.15      985.12     48.53 o 
  -1  12   9     1216.91     1211.13     55.87 o 
   0  12   9      700.04      814.49     79.47 o 
   1  12   9      319.86      321.50     18.96 o 
   2  12   9      347.31      342.60     19.20 o 
  -8   0  10       34.25       27.71     12.86 o 
  -7   0  10      947.84      914.67     38.13 o 
  -6   0  10     2709.89     2553.37     59.19 o 
  -5   0  10     6529.03     6228.01     85.57 o 
  -4   0  10     6787.54     6686.94     99.32 o 
  -3   0  10     8535.53     8641.39    189.91 o 
  -2   0  10      403.23      363.81     21.61 o 
  -1   0  10      307.84      534.28     51.76 o 
   0   0  10     8238.02     8104.82    737.99 o 
   1   0  10     9298.71     9156.23    237.20 o 
   2   0  10     1245.43     1123.96     35.58 o 
   3   0  10       53.50       77.03     23.39 o 
   4   0  10    10688.11    10817.98    355.80 o 
   5   0  10     2869.25     2667.53     59.85 o 
   6   0  10      299.36      320.33     24.39 o 
   7   0  10     1600.35     1596.80     54.09 o 
   8   0  10     1011.30      881.86     42.79 o 
  -8   1  10     2378.65     2284.24     45.13 o 
  -7   1  10     2797.98     2672.87     45.91 o 
  -6   1  10    10521.14    10101.70    202.07 o 
  -5   1  10     5569.76     5740.07     58.31 o 
  -4   1  10      596.45      556.30     11.09 o 
  -3   1  10      823.71      741.29      9.79 o 
  -2   1  10     9775.71     9798.96    443.74 o 
  -1   1  10    11038.83    10794.72    721.29 o 
   0   1  10    12561.86    12125.56    408.90 o 
   1   1  10    12883.38    12470.63    147.25 o 
   2   1  10    18539.52    17850.47    249.32 o 
   3   1  10     9882.73     9686.46    117.27 o 
   4   1  10     5653.56     5906.69     75.00 o 
   5   1  10     5666.64     5561.79     68.17 o 
   6   1  10       29.85       13.73     13.86 o 
   7   1  10       37.25       45.48     11.52 o 
   8   1  10      894.55      803.65     29.16 o 
  -8   2  10      123.78      144.79     12.04 o 
  -7   2  10     4343.77     4113.65    116.72 o 
  -6   2  10     3224.98     3229.71     58.64 o 
  -5   2  10      592.79      652.51     13.93 o 
  -4   2  10     5274.40     5329.47     65.21 o 
  -3   2  10     4239.14     3823.45     52.30 o 
  -2   2  10      844.21      807.60     29.35 o 
  -1   2  10     2594.06     2596.72    186.58 o 
   0   2  10     4882.99     4783.00    218.36 o 
   1   2  10     1690.75     1443.63     51.93 o 
   2   2  10     1761.56     1961.33     35.55 o 
   3   2  10     3431.31     3788.14     69.28 o 
   4   2  10     8190.16     8204.67    154.59 o 
   5   2  10     3980.60     3975.39     58.75 o 
   6   2  10      552.12      593.96     22.57 o 
   7   2  10      745.90      681.26     25.63 o 
  -8   3  10     2167.50     2025.80     42.79 o 
  -7   3  10     4387.66     4189.43     83.58 o 
  -6   3  10    10527.28    10183.13    174.04 o 
  -5   3  10     3092.98     3019.64     44.59 o 
  -4   3  10      801.11      853.42     18.76 o 
  -3   3  10     3495.01     3538.95     96.34 o 
  -2   3  10     5667.52     5519.47    142.07 o 
  -1   3  10     4124.87     4225.22    228.91 o 
   0   3  10     3795.78     3833.57    187.09 o 
   1   3  10    22552.50    23045.76   1195.42 o 
   2   3  10    17314.91    16716.60    522.89 o 
   3   3  10     5460.57     5367.92    111.91 o 
   4   3  10     3624.56     3683.01     52.21 o 
   5   3  10     3429.02     3412.82     64.33 o 
   6   3  10     1036.61      985.80     22.83 o 
   7   3  10      239.39      215.60     15.55 o 
  -8   4  10      265.40      271.54     13.60 o 
  -7   4  10     2302.79     2197.60     42.55 o 
  -6   4  10     3020.55     2928.24     94.05 o 
  -5   4  10     2369.78     2430.87     52.09 o 
  -4   4  10     2677.57     2596.45     60.12 o 
  -3   4  10     4501.88     4351.97     37.25 o 
  -2   4  10     1967.56     1947.61     89.21 o 
  -1   4  10        4.21       82.65     36.88 o 
   0   4  10     7494.87     7684.40    396.77 o 
   1   4  10     6180.76     6510.81    363.23 o 
   2   4  10       10.91       23.20      5.96 o 
   3   4  10      505.64      444.98     36.02 o 
   4   4  10     4906.57     4758.59    128.91 o 
   5   4  10     3578.30     3577.53    129.13 o 
   6   4  10     1254.73     1208.26     51.03 o 
   7   4  10      693.59      672.22     25.62 o 
  -7   5  10     2651.00     2443.84     63.17 o 
  -6   5  10     6068.15     5717.09    304.71 o 
  -5   5  10     3329.49     3269.44     65.15 o 
  -4   5  10      344.47      387.08     16.16 o 
  -3   5  10      550.24      563.04     19.22 o 
  -2   5  10     9169.71     9222.38    373.43 o 
  -1   5  10     4672.40     4686.66    215.26 o 
   0   5  10     8132.91     8343.30    330.47 o 
   1   5  10    15612.32    14137.10    754.17 o 
   2   5  10     6944.23     6337.34    294.29 o 
   3   5  10     3983.40     3706.65    173.47 o 
   4   5  10     2861.78     2707.91     63.73 o 
   5   5  10     3363.47     3265.57    174.80 o 
   6   5  10      626.05      662.08     24.06 o 
   7   5  10       44.31       45.24     11.08 o 
  -7   6  10     1519.71     1403.23     35.58 o 
  -6   6  10     1698.23     1663.99     25.75 o 
  -5   6  10     1460.01     1388.82     22.68 o 
  -4   6  10     1918.93     1890.86     36.19 o 
  -3   6  10     4371.57     4458.83    118.63 o 
  -2   6  10      571.43      571.43     12.53 o 
  -1   6  10       14.17       31.40      5.33 o 
   0   6  10     4284.76     4326.22    209.17 o 
   1   6  10     1434.96     1331.55     28.37 o 
   2   6  10     1833.85     1745.28     86.90 o 
   3   6  10     1256.08     1139.21     27.90 o 
   4   6  10     2314.70     2284.82     72.05 o 
   5   6  10     2083.97     2072.22     64.07 o 
   6   6  10      746.38      720.14     26.16 o 
   7   6  10      526.80      543.07     24.49 o 
  -7   7  10     2219.23     2172.05     37.74 o 
  -6   7  10     1996.25     1902.03     38.17 o 
  -5   7  10     2386.61     2301.73     65.48 o 
  -4   7  10     2334.53     2248.86     75.27 o 
  -3   7  10     1142.96     1158.40     31.84 o 
  -2   7  10     3265.02     3359.13     92.06 o 
  -1   7  10     2026.07     1897.99     54.52 o 
   0   7  10     1940.55     1741.05     73.56 o 
   1   7  10     5526.64     5356.35    218.83 o 
   2   7  10     5098.79     5091.34    182.02 o 
   3   7  10     4133.01     3944.55     83.02 o 
   4   7  10     2915.45     2679.88    161.16 o 
   5   7  10     1984.93     1845.71     49.99 o 
   6   7  10      336.60      311.73     19.59 o 
  -6   8  10      360.39      373.21     18.63 o 
  -5   8  10     1882.21     1860.81     24.69 o 
  -4   8  10     2239.95     2166.01     39.94 o 
  -3   8  10     1023.10     1011.92     34.78 o 
  -2   8  10     1698.11     1644.01     57.40 o 
  -1   8  10      193.09      191.81     11.14 o 
   0   8  10      386.23      416.58     18.41 o 
   1   8  10     1571.04     1531.31     32.32 o 
   2   8  10     1105.36     1022.82     33.87 o 
   3   8  10     1343.19     1289.52     43.94 o 
   4   8  10     1534.40     1502.52     48.37 o 
   5   8  10      719.89      733.63     21.50 o 
   6   8  10      360.35      347.50     16.29 o 
  -6   9  10     1640.73     1612.22     40.75 o 
  -5   9  10      842.40      830.69     19.13 o 
  -4   9  10     1557.64     1541.14     25.11 o 
  -3   9  10     1075.59     1073.59     52.21 o 
  -2   9  10      432.88      393.05     24.29 o 
  -1   9  10     3709.47     3552.03     92.18 o 
   0   9  10     4418.00     4186.27     54.86 o 
   1   9  10     2296.24     2288.97     41.51 o 
   2   9  10     2023.02     2030.46     87.69 o 
   3   9  10     2687.17     2815.20     65.41 o 
   4   9  10     1635.54     1655.26     36.38 o 
   5   9  10      610.76      602.61     20.45 o 
  -5  10  10     1140.50     1131.82     27.56 o 
  -4  10  10     1093.39     1117.52     23.55 o 
  -3  10  10      302.69      323.59     12.28 o 
  -2  10  10      591.28      534.14     17.93 o 
  -1  10  10     1622.68     1633.84     49.23 o 
   0  10  10      454.11      433.49     19.91 o 
   1  10  10      130.66      176.30     16.85 o 
   2  10  10      788.04      837.24     29.59 o 
   3  10  10      509.10      565.04     18.54 o 
   4  10  10      552.59      591.90     27.07 o 
  -4  11  10      974.02     1018.06     38.89 o 
  -3  11  10      529.55      537.71     18.25 o 
  -2  11  10      941.65      824.89     41.12 o 
  -1  11  10      622.82      615.80     37.09 o 
   0  11  10     1111.34     1215.41     82.25 o 
   1  11  10     1119.92     1143.43     47.22 o 
   2  11  10     1502.73     1640.75     88.90 o 
   3  11  10     1231.50     1297.31     28.13 o 
  -3  12  10      247.92      268.31     31.81 o 
  -2  12  10      363.20      405.27     16.37 o 
  -1  12  10      758.88      816.35     26.99 o 
   0  12  10      645.12      606.88     47.11 o 
   1  12  10       86.93      132.39     15.36 o 
   2  12  10      363.53      443.21     26.05 o 
  -8   1  11      460.65      449.59     20.09 o 
  -7   1  11      107.16      116.23     12.14 o 
  -6   1  11      143.91      126.54     10.60 o 
  -5   1  11      208.10      163.44     12.41 o 
  -4   1  11      634.40      681.37     15.31 o 
  -3   1  11       89.56      113.30      4.81 o 
  -2   1  11      234.62      230.45     18.97 o 
  -1   1  11      191.57      220.42     15.68 o 
   0   1  11      488.26      471.96     16.70 o 
   1   1  11        1.25        3.75      3.33 o 
   2   1  11      318.96      363.40      8.57 o 
   3   1  11       16.28       17.32      5.99 o 
   4   1  11        7.82        4.14      6.07 o 
   5   1  11     1466.12     1432.51    103.19 o 
   6   1  11        9.99       27.09     30.93 o 
   7   1  11      774.70      717.50     26.49 o 
  -8   2  11       43.12       37.50      8.95 o 
  -7   2  11      620.41      531.65     21.22 o 
  -6   2  11      571.15      567.89     20.66 o 
  -5   2  11      675.73      677.28     19.62 o 
  -4   2  11      101.82       96.65      6.44 o 
  -3   2  11      623.50      612.71     18.08 o 
  -2   2  11      103.21      117.52      4.43 o 
  -1   2  11     1044.29     1049.20     62.75 o 
   0   2  11       55.41       84.70      5.07 o 
   1   2  11      512.86      569.57     17.73 o 
   2   2  11      383.32      414.52      8.64 o 
   3   2  11        0.03       15.01     12.42 o 
   4   2  11      128.30      142.25     10.57 o 
   5   2  11      520.94      526.95     16.08 o 
   6   2  11       63.13       90.70     13.50 o 
   7   2  11      148.90      185.06     33.25 o 
  -8   3  11        6.91       21.54      9.58 o 
  -7   3  11        4.65       12.33     12.64 o 
  -6   3  11       32.54       53.93      9.16 o 
  -5   3  11        4.09        5.60      4.40 o 
  -4   3  11      177.09      180.03      7.85 o 
  -3   3  11       44.21       46.72      5.75 o 
  -2   3  11       47.63       71.78      6.18 o 
  -1   3  11      699.53      630.55     30.91 o 
   0   3  11      151.54      169.03      6.75 o 
   1   3  11       99.16      134.98      5.63 o 
   2   3  11        1.50        7.06      5.54 o 
   3   3  11        0.12        2.42      6.00 o 
   4   3  11      383.13      421.83     14.73 o 
   5   3  11       44.26       59.31      8.97 o 
   6   3  11        2.68        9.64      9.41 o 
   7   3  11      359.03      338.92     27.71 o 
  -8   4  11       17.57       15.88     17.99 o 
  -7   4  11      161.20      170.18     12.72 o 
  -6   4  11      325.33      309.61     17.52 o 
  -5   4  11      675.98      648.96     14.59 o 
  -4   4  11      748.47      687.16     14.26 o 
  -3   4  11     1881.13     1803.61     34.53 o 
  -2   4  11      323.81      297.72     12.10 o 
  -1   4  11        0.43        5.23      3.13 o 
   0   4  11      115.17      135.18      5.87 o 
   1   4  11      179.39      179.63     19.98 o 
   2   4  11      142.49      150.52      8.69 o 
   3   4  11      184.40      181.99      9.81 o 
   4   4  11     1292.75     1217.93     63.28 o 
   5   4  11      864.16      837.60     29.54 o 
   6   4  11        3.52       10.97     11.47 o 
   7   4  11       77.61       74.05     14.13 o 
  -7   5  11       37.16       43.11     10.84 o 
  -6   5  11      112.38      144.43      9.77 o 
  -5   5  11      366.68      318.52     12.10 o 
  -4   5  11      305.56      271.70     10.02 o 
  -3   5  11     1528.65     1424.62     50.94 o 
  -2   5  11      107.52      167.71     10.08 o 
  -1   5  11      347.49      393.27     30.88 o 
   0   5  11      954.16      983.31     58.72 o 
   1   5  11        0.79        2.05      5.35 o 
   2   5  11     1007.15     1035.59     50.03 o 
   3   5  11      150.76      137.29     14.67 o 
   4   5  11      235.05      214.51     14.97 o 
   5   5  11      280.51      273.92     16.76 o 
   6   5  11       62.66       88.51     15.95 o 
   7   5  11      640.64      608.53     24.91 o 
  -7   6  11      127.99      172.68     10.67 o 
  -6   6  11      916.54      826.45     18.59 o 
  -5   6  11      400.24      389.53     11.21 o 
  -4   6  11     1029.63      996.95     17.01 o 
  -3   6  11     2705.87     2415.27     58.84 o 
  -2   6  11      420.52      435.14     14.52 o 
  -1   6  11     1402.25     1323.32     47.54 o 
   0   6  11     1262.49     1276.32     58.33 o 
   1   6  11     4064.39     3694.92    161.16 o 
   2   6  11       27.87       24.39      9.84 o 
   3   6  11       10.93       21.99     10.42 o 
   4   6  11      225.49      251.88     16.22 o 
   5   6  11      790.70      783.53     37.13 o 
   6   6  11      188.96      214.22     17.52 o 
  -7   7  11      203.91      200.41     13.53 o 
  -6   7  11      478.17      504.14     13.60 o 
  -5   7  11      202.03      177.97     12.01 o 
  -4   7  11     1062.13     1050.12     28.29 o 
  -3   7  11     1506.28     1541.32     41.38 o 
  -2   7  11       57.16       81.51      6.78 o 
  -1   7  11      144.88      170.88      7.24 o 
   0   7  11     2298.33     2233.84     83.69 o 
   1   7  11      428.48      423.50     23.69 o 
   2   7  11        1.01        9.54      6.58 o 
   3   7  11       21.61       21.59     10.65 o 
   4   7  11       35.54       72.07     13.82 o 
   5   7  11       15.46       25.10     26.60 o 
   6   7  11       40.13      100.06     17.10 o 
  -6   8  11     1853.08     1719.90     37.16 o 
  -5   8  11      275.93      266.24     10.82 o 
  -4   8  11     1244.05     1172.31     22.61 o 
  -3   8  11     2796.41     2683.80     91.72 o 
  -2   8  11     1122.01     1201.79     38.55 o 
  -1   8  11      332.18      322.36     13.52 o 
   0   8  11      323.25      368.00     17.87 o 
   1   8  11      487.19      504.25     15.14 o 
   2   8  11      138.13      162.84     11.15 o 
   3   8  11      190.80      173.36     19.07 o 
   4   8  11     1243.48     1140.57     25.75 o 
   5   8  11     1369.67     1385.59     46.54 o 
  -6   9  11      173.55      210.31     17.66 o 
  -5   9  11       32.32       57.23      9.73 o 
  -4   9  11      805.04      797.37     18.63 o 
  -3   9  11      702.53      743.07     27.10 o 
  -2   9  11       22.84       14.56      7.77 o 
  -1   9  11       53.72       68.26      9.81 o 
   0   9  11     1027.20     1038.34     33.36 o 
   1   9  11        0.66       14.29     10.48 o 
   2   9  11       12.69       30.06     15.13 o 
   3   9  11      116.22      113.37     13.61 o 
   4   9  11       39.11       46.63      9.96 o 
   5   9  11       44.29       49.63     11.52 o 
  -5  10  11      302.49      298.28     15.26 o 
  -4  10  11      632.01      627.49     23.55 o 
  -3  10  11     1606.05     1525.54     76.62 o 
  -2  10  11     1155.25     1098.84     37.21 o 
  -1  10  11       67.16       94.02     11.38 o 
   0  10  11      281.73      318.23     17.87 o 
   1  10  11      677.11      664.26     24.92 o 
   2  10  11       33.23       47.08     17.62 o 
   3  10  11      131.15      154.82     26.09 o 
   4  10  11      667.74      673.11     25.36 o 
  -4  11  11      249.19      291.59     18.40 o 
  -3  11  11      504.52      482.49     21.97 o 
  -2  11  11      296.17      333.45     15.13 o 
  -1  11  11      182.88      224.54     12.96 o 
   0  11  11      552.79      543.82     25.72 o 
   1  11  11        3.19       38.78     27.38 o 
   2  11  11        0.20       37.76     17.73 o 
   3  11  11        7.58       32.85     13.23 o 
  -2  12  11      382.28      399.90     16.97 o 
  -1  12  11       21.32       40.62     12.56 o 
   0  12  11      227.37      266.30     17.77 o 
   1  12  11      327.20      325.79     20.95 o 
  -8   0  12     1682.38     1591.03     54.31 o 
  -7   0  12      842.29      887.40     38.35 o 
  -6   0  12      443.69      444.26     26.16 o 
  -5   0  12      991.38     1009.11     36.58 o 
  -4   0  12     1128.00     1116.27     21.88 o 
  -3   0  12      112.35      127.26     22.61 o 
  -2   0  12     5464.43     5438.14    645.77 o 
  -1   0  12      845.38      704.24     78.14 o 
   0   0  12     1330.49     1349.05    102.42 o 
   1   0  12      258.76      312.74     11.68 o 
   2   0  12     8640.82     8878.84     66.17 o 
   3   0  12     6282.60     6309.59    121.82 o 
   4   0  12      307.97      283.53     21.06 o 
   5   0  12       16.69       56.53     15.52 o 
   6   0  12        4.53       22.61     13.30 o 
   7   0  12       47.01       95.32     19.95 o 
  -8   1  12     2280.50     1997.74     64.07 o 
  -7   1  12     2671.24     2604.79     46.79 o 
  -6   1  12     1239.49     1170.97     29.70 o 
  -5   1  12      584.63      540.39     14.63 o 
  -4   1  12    10983.97    11190.42    177.87 o 
  -3   1  12    14358.63    15027.24    288.91 o 
  -2   1  12    18944.17    17615.64    995.31 o 
  -1   1  12    14447.43    12815.23    882.43 o 
   0   1  12    15162.17    14087.04    702.95 o 
   1   1  12    11648.11    11695.72    328.57 o 
   2   1  12     1465.91     1648.12     90.42 o 
   3   1  12     6617.00     6589.97    200.22 o 
   4   1  12     3031.17     2990.21     32.88 o 
   5   1  12      478.27      400.03     18.10 o 
   6   1  12      794.55      837.00     40.24 o 
   7   1  12     3092.35     3034.24     54.32 o 
  -8   2  12      873.63      891.61     28.99 o 
  -7   2  12     1614.24     1582.75     86.01 o 
  -6   2  12     1011.89      949.64     26.87 o 
  -5   2  12      883.12      950.42     45.26 o 
  -4   2  12      194.10      194.95      7.78 o 
  -3   2  12      328.26      351.57      9.49 o 
  -2   2  12       20.07       67.42     10.34 o 
  -1   2  12     4332.44     4382.13    361.45 o 
   0   2  12     6459.52     6453.53    217.73 o 
   1   2  12        5.77       11.75      4.74 o 
   2   2  12     2530.15     2448.48    100.32 o 
   3   2  12     7501.78     7662.95    276.21 o 
   4   2  12      567.68      569.40     15.86 o 
   5   2  12       28.78       40.80     10.00 o 
   6   2  12      668.77      642.85     24.06 o 
   7   2  12      181.03      209.75     17.58 o 
  -8   3  12     1338.00     1236.10     34.00 o 
  -7   3  12     4639.97     4185.81    186.77 o 
  -6   3  12     2802.01     2717.77     98.87 o 
  -5   3  12      459.04      491.54     12.52 o 
  -4   3  12     4984.72     4851.82     96.63 o 
  -3   3  12    15478.73    15283.95    378.66 o 
  -2   3  12    11634.39    11560.28    744.87 o 
  -1   3  12    14415.53    12747.97    658.12 o 
   0   3  12    22118.95    21532.67   1131.42 o 
   1   3  12     5219.58     5341.99    244.83 o 
   2   3  12      793.53      818.00     51.78 o 
   3   3  12     3513.95     3481.45     84.99 o 
   4   3  12     2799.99     2762.70     75.75 o 
   5   3  12      677.51      681.06     18.64 o 
   6   3  12     1189.57     1151.97     40.46 o 
   7   3  12     3482.50     3256.79     86.46 o 
  -7   4  12      310.71      345.28     17.52 o 
  -6   4  12       69.35      106.61     16.85 o 
  -5   4  12     2734.57     2558.77     28.67 o 
  -4   4  12     1636.37     1576.60     37.88 o 
  -3   4  12     1405.56     1389.21     26.94 o 
  -2   4  12      201.18      225.61     13.61 o 
  -1   4  12     6914.36     7051.27    812.14 o 
   0   4  12     6801.05     7050.06    303.59 o 
   1   4  12     1044.74     1005.80     38.20 o 
   2   4  12     1989.47     1946.14     86.36 o 
   3   4  12     1095.52     1143.09     35.45 o 
   4   4  12      762.48      760.56     18.83 o 
   5   4  12      107.17      142.01     11.27 o 
   6   4  12      165.84      198.50     13.34 o 
   7   4  12      101.57      129.29     16.75 o 
  -7   5  12     1827.36     1643.13     52.32 o 
  -6   5  12     1366.40     1370.91     37.85 o 
  -5   5  12     1705.67     1677.71     39.33 o 
  -4   5  12     4749.36     4562.37    184.08 o 
  -3   5  12     4542.08     4588.76    131.29 o 
  -2   5  12     9072.46     9282.82    314.18 o 
  -1   5  12    10845.10    10884.85    863.28 o 
   0   5  12    13975.16    14612.89   1360.55 o 
   1   5  12     7116.76     7028.04    389.32 o 
   2   5  12     1832.28     1841.08     75.13 o 
   3   5  12     2532.91     2508.06     86.91 o 
   4   5  12     1972.23     1920.50     47.59 o 
   5   5  12     1227.18     1243.65     29.05 o 
   6   5  12      306.80      282.93     14.14 o 
  -7   6  12      217.18      218.20     12.77 o 
  -6   6  12      393.58      419.46     12.16 o 
  -5   6  12      965.02      876.22     20.82 o 
  -4   6  12       42.70       37.69      8.80 o 
  -3   6  12      107.57      133.52      8.82 o 
  -2   6  12      475.34      506.90     24.77 o 
  -1   6  12      451.22      482.46     14.97 o 
   0   6  12     2786.44     2486.00     65.84 o 
   1   6  12      450.06      457.07     16.21 o 
   2   6  12     1159.11     1229.95     35.18 o 
   3   6  12     1666.67     1556.86     63.51 o 
   4   6  12     1565.12     1580.79     53.20 o 
   5   6  12       39.75       50.21     14.08 o 
   6   6  12       32.35       56.09     10.66 o 
  -6   7  12      603.04      603.22     14.65 o 
  -5   7  12      799.30      830.56     19.74 o 
  -4   7  12     4780.82     4624.83     66.30 o 
  -3   7  12     6250.71     6005.08    145.50 o 
  -2   7  12     6613.76     6499.73    274.61 o 
  -1   7  12     6666.39     6429.90     64.66 o 
   0   7  12     3273.44     3165.38     99.54 o 
   1   7  12     1609.95     1649.09     57.11 o 
   2   7  12     3094.60     2964.68     45.93 o 
   3   7  12     1896.56     1761.80     70.50 o 
   4   7  12     1100.39      980.32     35.36 o 
   5   7  12     1174.90     1154.42     32.84 o 
   6   7  12      396.45      347.20     20.42 o 
  -6   8  12       29.81       66.01      9.84 o 
  -5   8  12      136.31      180.09     10.06 o 
  -4   8  12      672.78      634.27     21.01 o 
  -3   8  12       76.56       91.54     16.20 o 
  -2   8  12      496.89      513.39     16.71 o 
  -1   8  12     1099.71     1028.93     27.98 o 
   0   8  12        5.63       -0.08      9.75 o 
   1   8  12     1106.90     1037.43     28.52 o 
   2   8  12     1851.30     1827.28     89.44 o 
   3   8  12      501.53      464.87     21.11 o 
   4   8  12      766.36      793.55     36.40 o 
   5   8  12       83.60      125.64     12.80 o 
  -5   9  12     1137.07     1145.37     26.17 o 
  -4   9  12      970.64     1022.21     29.63 o 
  -3   9  12     2373.51     2199.02     63.35 o 
  -2   9  12     2351.50     2319.30     57.63 o 
  -1   9  12     4671.17     4615.79    151.63 o 
   0   9  12     3991.91     3608.77     53.21 o 
   1   9  12     1665.01     1657.05     37.07 o 
   2   9  12     2348.01     2411.96    129.17 o 
   3   9  12     1294.94     1244.75     84.28 o 
   4   9  12      793.75      818.32     22.89 o 
   5   9  12      470.65      447.94     18.55 o 
  -4  10  12      105.51      130.16     10.62 o 
  -3  10  12      156.60      190.72     11.61 o 
  -2  10  12      178.31      197.23     12.29 o 
  -1  10  12      318.95      255.62     16.29 o 
   0  10  12      623.25      643.06     24.61 o 
   1  10  12      832.30      824.39     27.72 o 
   2  10  12      458.83      465.91     22.08 o 
   3  10  12      146.94      179.20     16.91 o 
   4  10  12      155.88      221.34     15.28 o 
  -3  11  12      919.11      877.29     23.87 o 
  -2  11  12     2370.34     2434.19     96.22 o 
  -1  11  12     2112.16     2093.77    112.06 o 
   0  11  12      789.10      836.67     63.51 o 
   1  11  12     1040.69     1099.15     64.95 o 
   2  11  12     1164.45     1145.11     37.69 o 
   3  11  12      552.49      618.08     26.21 o 
  -1  12  12       82.38       92.03     14.33 o 
   0  12  12      371.67      429.64     49.10 o 
  -8   1  13      250.37      262.47     16.22 o 
  -7   1  13        5.32       18.60      8.76 o 
  -6   1  13       72.89       86.26     10.80 o 
  -5   1  13       27.05       27.42      5.60 o 
  -4   1  13      244.23      257.74     10.18 o 
  -3   1  13        3.15       19.77      3.81 o 
  -2   1  13      148.69      140.83     15.82 o 
  -1   1  13       11.93       15.31      3.95 o 
   0   1  13       18.37       23.82      4.50 o 
   1   1  13       23.29       16.35      5.73 o 
   2   1  13      559.39      575.07     11.23 o 
   3   1  13       28.19       35.45      6.97 o 
   4   1  13       12.13       14.21      8.77 o 
   5   1  13        5.40        3.04      8.63 o 
   6   1  13      175.47      170.11     14.19 o 
   7   1  13       59.52       91.01     15.25 o 
  -8   2  13       59.27       75.74     12.07 o 
  -7   2  13      291.46      263.29     15.71 o 
  -6   2  13      413.00      418.77     18.50 o 
  -5   2  13      137.07      136.19      8.92 o 
  -4   2  13       20.11       25.10      5.22 o 
  -3   2  13      155.98      180.06      7.54 o 
  -2   2  13       19.06       32.98      5.90 o 
  -1   2  13     1728.13     1764.36     94.10 o 
   0   2  13      197.41      195.51      8.54 o 
   1   2  13      111.70      155.32      8.42 o 
   2   2  13        0.73        8.34      6.04 o 
   3   2  13      939.96      910.63     18.62 o 
   4   2  13       55.71       64.51      8.82 o 
   5   2  13      208.47      192.44     13.94 o 
   6   2  13        9.43       13.78      9.44 o 
   7   2  13        6.38       14.87     11.27 o 
  -8   3  13      165.94      156.34     14.19 o 
  -7   3  13       29.61       51.53     10.19 o 
  -6   3  13      148.49      128.59     11.89 o 
  -5   3  13     1081.96     1069.22     23.10 o 
  -4   3  13      184.16      174.46     10.18 o 
  -3   3  13      177.50      184.32     13.28 o 
  -2   3  13        2.86       -5.70      4.63 o 
  -1   3  13     1038.95     1055.09     54.11 o 
   0   3  13      323.74      380.38     10.20 o 
   1   3  13      385.72      439.14     23.19 o 
   2   3  13      268.48      300.52     11.36 o 
   3   3  13      154.16      166.14     10.01 o 
   4   3  13       69.17       94.32      9.83 o 
   5   3  13      408.57      393.12     14.84 o 
   6   3  13      562.83      571.80     23.34 o 
   7   3  13       11.31       23.20     15.85 o 
  -7   4  13      571.98      491.42     21.22 o 
  -6   4  13       35.80       50.86      9.85 o 
  -5   4  13      916.10      878.92     30.65 o 
  -4   4  13     2242.83     2214.55     56.12 o 
  -3   4  13      638.83      612.93     28.17 o 
  -2   4  13      142.85      134.83      9.10 o 
  -1   4  13     1543.74     1685.03    117.46 o 
   0   4  13      528.56      499.90     28.32 o 
   1   4  13       81.32       92.97     13.13 o 
   2   4  13      522.63      550.16     36.07 o 
   3   4  13      262.62      255.09     13.93 o 
   4   4  13      229.71      244.67     11.80 o 
   5   4  13      118.82      137.12     13.72 o 
   6   4  13        3.56        2.78      9.56 o 
  -7   5  13      107.17      116.16     12.84 o 
  -6   5  13        2.18       21.17      6.21 o 
  -5   5  13      520.97      501.03     20.02 o 
  -4   5  13      189.25      180.61      9.00 o 
  -3   5  13       23.05       26.75      6.61 o 
  -2   5  13     1256.43     1186.32     39.74 o 
  -1   5  13       23.71       50.55     11.18 o 
   0   5  13     1225.34     1174.04     50.77 o 
   1   5  13        0.13        9.33      5.96 o 
   2   5  13      364.29      359.56     12.92 o 
   3   5  13      127.94      168.52     11.10 o 
   4   5  13       43.18       65.02      9.39 o 
   5   5  13       22.73       33.68      9.61 o 
   6   5  13      236.14      252.32     13.46 o 
  -7   6  13      276.24      219.11     12.64 o 
  -6   6  13        5.10       14.24      7.19 o 
  -5   6  13      465.05      434.22     16.37 o 
  -4   6  13     2201.14     2133.20     74.15 o 
  -3   6  13        0.70       -7.49      5.10 o 
  -2   6  13      602.93      642.24     26.27 o 
  -1   6  13        1.21       -2.83     10.64 o 
   0   6  13     1641.28     1456.03     66.06 o 
   1   6  13     2181.52     1971.07     88.12 o 
   2   6  13     1077.67     1049.97     45.34 o 
   3   6  13     2234.65     2123.29     96.93 o 
   4   6  13      231.19      268.66     18.92 o 
   5   6  13       97.80      114.69     12.16 o 
   6   6  13       48.17       77.20     15.71 o 
  -6   7  13       29.08       51.65      8.96 o 
  -5   7  13      434.75      409.00     12.01 o 
  -4   7  13      205.62      260.54      9.76 o 
  -3   7  13      351.09      377.84     14.99 o 
  -2   7  13        5.58        8.72      5.05 o 
  -1   7  13      110.83      158.29     15.32 o 
   0   7  13        5.88       13.72      9.32 o 
   1   7  13     1201.59     1034.06     28.14 o 
   2   7  13      376.06      345.54     18.50 o 
   3   7  13      414.67      433.86     24.25 o 
   4   7  13       88.61       64.42     10.17 o 
   5   7  13      383.34      399.42     18.48 o 
  -6   8  13      877.14      877.98     18.29 o 
  -5   8  13      354.29      336.66     11.43 o 
  -4   8  13      430.85      411.37     15.59 o 
  -3   8  13       63.67       98.70      7.58 o 
  -2   8  13       21.88       31.10      8.10 o 
  -1   8  13     1382.65     1285.94     37.69 o 
   0   8  13     2310.68     1994.76     39.11 o 
   1   8  13        4.69       17.86     10.87 o 
   2   8  13        2.95       14.15      9.94 o 
   3   8  13     2704.26     2633.64     58.62 o 
   4   8  13      750.55      786.75     22.09 o 
   5   8  13       81.05       88.81     17.96 o 
  -5   9  13      522.08      583.81     15.24 o 
  -4   9  13      187.97      219.19     10.62 o 
  -3   9  13       91.17      153.10     12.92 o 
  -2   9  13       54.29       72.80     19.51 o 
  -1   9  13       20.97       26.64     10.56 o 
   0   9  13      241.83      264.32     20.84 o 
   1   9  13       90.10      143.17     16.84 o 
   2   9  13      506.82      501.13     22.64 o 
   3   9  13        2.05       13.25      8.83 o 
   4   9  13       23.44       24.00     10.02 o 
  -4  10  13      375.04      394.83     16.18 o 
  -3  10  13        0.87        6.63      7.81 o 
  -2  10  13       45.68       28.20      9.28 o 
  -1  10  13      675.30      666.80     25.16 o 
   0  10  13     1098.30     1106.85     33.25 o 
   1  10  13      264.17      244.56     17.31 o 
   2  10  13     1332.38     1231.06     52.98 o 
   3  10  13     1843.10     1877.59     43.27 o 
  -3  11  13        3.51       15.19      8.41 o 
  -2  11  13      114.85      149.28     13.38 o 
  -1  11  13       29.65       68.49     13.35 o 
   0  11  13      367.19      401.42     21.01 o 
   1  11  13       37.69       39.92     12.77 o 
   2  11  13      528.48      565.37     25.47 o 
  -8   0  14       53.02       70.27     16.18 o 
  -7   0  14        2.58       -5.99     10.86 o 
  -6   0  14       67.76       92.66     16.85 o 
  -5   0  14      880.78      912.45     36.58 o 
  -4   0  14        4.44       36.58     11.75 o 
  -3   0  14     1900.86     1841.11     80.47 o 
  -2   0  14     5239.30     5520.79    506.66 o 
  -1   0  14     3126.63     3043.39    387.51 o 
   0   0  14       42.63       54.67      8.17 o 
   1   0  14      252.83      216.82     12.08 o 
   2   0  14     2644.92     2638.89     73.93 o 
   3   0  14     1143.17     1094.24     37.24 o 
   4   0  14        0.04        7.98     11.75 o 
   5   0  14      895.76      876.10     38.35 o 
   6   0  14      332.72      299.94     25.05 o 
   7   0  14       11.14       31.48     18.62 o 
  -8   1  14     3288.96     2929.29     54.23 o 
  -7   1  14     1753.20     1744.77     39.73 o 
  -6   1  14     4787.84     4417.52     59.41 o 
  -4   1  14    10731.13    10775.04    432.65 o 
  -3   1  14     9997.79     9324.16    367.41 o 
  -2   1  14    10559.92     9635.84    663.72 o 
  -1   1  14     7215.74     6473.37    421.37 o 
   0   1  14     2214.47     2151.26     97.98 o 
   1   1  14      564.17      682.89     26.72 o 
   2   1  14     9548.84     8871.57    112.35 o 
   3   1  14     9430.21     9124.32     94.42 o 
   4   1  14     1014.10      912.77     25.70 o 
   5   1  14     5692.01     5439.14     65.76 o 
   6   1  14     4918.56     4812.55     75.26 o 
   7   1  14     1552.49     1614.04     40.83 o 
  -7   2  14       17.80       24.05     20.28 o 
  -6   2  14      565.43      475.58     19.91 o 
  -5   2  14      131.06      166.85      9.12 o 
  -4   2  14      636.50      630.51     35.78 o 
  -3   2  14      744.32      777.58     35.45 o 
  -2   2  14     3226.37     3220.79    163.30 o 
  -1   2  14     1816.18     1675.14     88.60 o 
   0   2  14      193.23      239.33     15.17 o 
   1   2  14      277.63      253.20     10.28 o 
   2   2  14      670.96      670.98     29.27 o 
   3   2  14     1010.60     1009.22     20.01 o 
   4   2  14       14.95       17.65      7.12 o 
   5   2  14      183.18      194.48     14.24 o 
   6   2  14      125.86      153.68     16.99 o 
   7   2  14      138.75      200.50     19.73 o 
  -7   3  14     1464.76     1376.07     43.67 o 
  -6   3  14     4861.82     4789.02     80.51 o 
  -5   3  14    11203.81    10834.35    251.79 o 
  -4   3  14     8634.02     8625.06    181.59 o 
  -3   3  14     7023.73     6682.54    239.66 o 
  -2   3  14    10129.68     9697.97    606.66 o 
  -1   3  14     4941.75     4801.10    318.54 o 
   0   3  14     4105.40     4219.54    150.58 o 
   1   3  14     1292.24     1303.33     35.31 o 
   2   3  14     4681.52     4611.38    183.59 o 
   3   3  14     6241.09     6087.84    174.09 o 
   4   3  14     2182.33     2033.24     46.57 o 
   5   3  14     2682.47     2688.97     47.03 o 
   6   3  14     4134.57     3871.56     60.11 o 
  -7   4  14       52.56       49.36     10.63 o 
  -6   4  14       71.57      117.40     15.13 o 
  -5   4  14       12.76       20.77      5.90 o 
  -4   4  14      170.33      155.87      8.11 o 
  -3   4  14      349.73      375.57     11.37 o 
  -2   4  14     2488.79     2498.30    138.07 o 
  -1   4  14     1928.35     1893.40    127.96 o 
   0   4  14     1544.08     1480.55     51.07 o 
   1   4  14      280.80      284.16     16.97 o 
   2   4  14      233.52      277.85     11.76 o 
   3   4  14      116.27      135.34     10.16 o 
   4   4  14      200.83      187.94     11.09 o 
   5   4  14       80.55       88.68     11.34 o 
   6   4  14      309.22      311.07     18.36 o 
  -7   5  14     1439.42     1368.09     72.60 o 
  -6   5  14     2004.31     1972.75     49.58 o 
  -5   5  14     8179.52     7827.12    239.21 o 
  -4   5  14    11377.28    10863.77    304.58 o 
  -3   5  14     1626.28     1610.76     71.42 o 
  -2   5  14     5685.22     5936.77    399.32 o 
  -1   5  14     6225.07     6339.05    436.92 o 
   0   5  14      435.33      420.00     17.95 o 
   1   5  14     4212.25     4163.84    136.03 o 
   2   5  14     4845.43     4655.83    203.21 o 
   3   5  14     3427.41     3270.76    122.11 o 
   4   5  14     2846.13     2703.67     89.30 o 
   5   5  14     2629.75     2668.98     48.10 o 
   6   5  14     2428.08     2228.46     46.48 o 
  -6   6  14       75.05       87.90      9.54 o 
  -5   6  14      511.41      468.50     13.87 o 
  -4   6  14      540.21      569.02     14.81 o 
  -3   6  14       61.68       79.60      8.15 o 
  -2   6  14     7535.63     7906.78    502.33 o 
  -1   6  14        2.36      137.53     84.35 o 
   0   6  14       15.06       17.84     11.64 o 
   1   6  14      939.45      895.19     51.87 o 
   2   6  14        0.87        7.18      6.40 o 
   3   6  14       49.29       60.86      8.91 o 
   4   6  14       19.92       60.60     21.23 o 
   5   6  14       54.93       97.69     11.42 o 
   6   6  14        4.40       15.40     10.32 o 
  -6   7  14     1892.53     1869.65     37.98 o 
  -5   7  14     1933.67     1993.56     25.96 o 
  -4   7  14     5549.95     5265.24    103.99 o 
  -3   7  14     5085.89     5005.25    124.27 o 
  -2   7  14     6431.75     6056.75    195.13 o 
  -1   7  14     3565.28     3288.62     48.75 o 
   0   7  14      486.45      469.65     19.91 o 
   1   7  14     2569.37     2353.42     42.01 o 
   2   7  14     2583.37     2417.04     82.69 o 
   3   7  14     1151.73     1164.84     70.72 o 
   4   7  14     1197.01     1245.17     59.82 o 
   5   7  14     2157.13     2119.86     72.34 o 
  -5   8  14       86.32      116.53     12.38 o 
  -4   8  14       95.46      101.52      8.21 o 
  -3   8  14      521.57      583.79     17.81 o 
  -2   8  14      534.25      500.63     17.14 o 
  -1   8  14      803.24      719.96     24.75 o 
   0   8  14      207.29      227.76     16.05 o 
   1   8  14        0.34       -6.87      9.98 o 
   2   8  14       92.72       74.93     14.42 o 
   3   8  14       52.56       84.18     18.25 o 
   4   8  14       27.32       41.73      9.39 o 
   5   8  14        1.06       13.75     13.06 o 
  -5   9  14     1655.27     1629.60     44.96 o 
  -4   9  14     2166.00     2082.95     47.31 o 
  -3   9  14     3327.76     3349.22     52.46 o 
  -2   9  14     2244.81     2325.62     41.05 o 
  -1   9  14      979.22      892.20     55.53 o 
   0   9  14     1354.48     1268.63     33.62 o 
   1   9  14     1056.29      996.25     30.18 o 
   2   9  14     1683.21     1540.36     37.78 o 
   3   9  14     2054.95     1987.34     42.99 o 
   4   9  14     1709.80     1762.08     40.00 o 
  -4  10  14      226.08      242.60     18.15 o 
  -3  10  14       93.58      115.64     11.90 o 
  -2  10  14       85.54       93.84     11.50 o 
  -1  10  14      358.13      384.45     20.06 o 
   0  10  14      473.79      470.70     21.71 o 
   1  10  14      164.41      177.46     25.27 o 
   2  10  14        8.02        7.58     11.88 o 
   3  10  14       31.19       35.20     14.02 o 
  -2  11  14      979.46      950.01     82.02 o 
  -1  11  14     1201.80     1089.58     36.13 o 
   0  11  14     1475.16     1611.45     55.09 o 
   1  11  14      910.66      924.09     31.42 o 
  -7   1  15       44.20       62.25     10.87 o 
  -6   1  15        1.27        6.65      7.84 o 
  -5   1  15      380.63      415.58     18.10 o 
  -4   1  15        5.97       20.77      5.10 o 
  -3   1  15       19.06       22.53      5.77 o 
  -2   1  15       21.59       25.77      5.38 o 
  -1   1  15        5.10        8.27      4.29 o 
   0   1  15       75.36       97.08      6.91 o 
   1   1  15        0.21       -0.98      4.53 o 
   2   1  15       18.81       28.57      9.25 o 
   3   1  15      173.71      181.22     10.19 o 
   4   1  15       15.81       42.17     16.52 o 
   5   1  15       19.22       17.40     25.60 o 
   6   1  15      187.30      181.00     14.89 o 
  -7   2  15        1.13        3.16      8.53 o 
  -6   2  15      430.04      429.78     19.49 o 
  -5   2  15       17.94       37.25      7.05 o 
  -4   2  15      231.32      245.07     10.44 o 
  -3   2  15       22.31       25.56      6.00 o 
  -2   2  15      496.05      444.09     24.23 o 
  -1   2  15      370.99      396.22     29.41 o 
   0   2  15       36.42       65.75      6.28 o 
   1   2  15      420.74      395.92     12.57 o 
   2   2  15        2.44        7.30      6.32 o 
   3   2  15       48.77       45.42      8.31 o 
   4   2  15       31.27       22.43     13.86 o 
   5   2  15      192.04      167.42     13.30 o 
   6   2  15       11.49       38.17     11.51 o 
  -7   3  15        1.35        4.35      8.99 o 
  -6   3  15       93.20      111.95      9.85 o 
  -5   3  15       12.40       15.36      6.05 o 
  -4   3  15      123.47      123.60      7.71 o 
  -3   3  15       52.50       54.87      7.48 o 
  -2   3  15      349.93      314.61     28.05 o 
  -1   3  15     1513.88     1429.97    105.21 o 
   0   3  15       92.03      104.14      6.56 o 
   1   3  15     1075.21     1099.16     30.24 o 
   2   3  15      150.04      171.99     10.50 o 
   3   3  15      157.61      187.72     10.78 o 
   4   3  15      492.58      473.50     16.05 o 
   5   3  15       10.92       17.13     11.86 o 
   6   3  15       94.98      104.96     15.72 o 
  -7   4  15       28.17       20.58      9.37 o 
  -6   4  15       34.59       61.47     15.27 o 
  -5   4  15      203.73      204.20     10.96 o 
  -4   4  15       65.47       88.05      7.74 o 
  -3   4  15       87.35      125.57      9.51 o 
  -2   4  15     2431.39     2399.62    119.27 o 
  -1   4  15     2361.78     2255.12    133.12 o 
   0   4  15       46.28       43.68     14.74 o 
   1   4  15      206.22      224.19     14.33 o 
   2   4  15     1166.95     1226.04     39.74 o 
   3   4  15      156.32      172.17     11.16 o 
   4   4  15      112.43      142.61     13.05 o 
   5   4  15      317.87      312.41     29.93 o 
   6   4  15        0.37       -5.66     10.79 o 
  -7   5  15       36.55       68.51     11.50 o 
  -6   5  15      204.34      227.86     14.62 o 
  -5   5  15        0.60       26.86      6.56 o 
  -4   5  15     2339.45     2275.62     62.43 o 
  -3   5  15      279.74      296.65     12.19 o 
  -2   5  15      184.68      202.60     10.20 o 
  -1   5  15       79.06      104.67     10.88 o 
   0   5  15      218.80      259.78     15.20 o 
   1   5  15      597.85      615.43     21.94 o 
   2   5  15        0.30       -1.34      6.11 o 
   3   5  15      163.74      182.74     11.83 o 
   4   5  15      415.86      430.62     19.36 o 
   5   5  15       35.82       40.71      9.64 o 
   6   5  15      150.20      186.85     16.24 o 
  -6   6  15       82.29       90.86      9.94 o 
  -5   6  15      152.92      164.78      9.32 o 
  -4   6  15       12.62       10.69      8.26 o 
  -3   6  15      181.54      176.71     10.57 o 
  -2   6  15     3706.06     3833.52    374.15 o 
  -1   6  15      482.37      424.10     28.93 o 
   0   6  15      104.70      136.07     14.43 o 
   1   6  15     1048.62     1105.50     37.46 o 
   2   6  15     1420.77     1309.71     87.34 o 
   3   6  15      229.83      209.58     11.61 o 
   4   6  15        0.11        2.51      7.61 o 
   5   6  15       27.31       56.16     12.56 o 
  -6   7  15      157.01      191.64     10.83 o 
  -5   7  15      617.54      591.12     17.08 o 
  -4   7  15      315.14      365.90     11.39 o 
  -3   7  15       31.25       47.06      6.30 o 
  -2   7  15       84.63       89.47     16.18 o 
  -1   7  15      744.86      745.06     24.52 o 
   0   7  15      480.73      508.81     20.85 o 
   1   7  15      256.37      264.37     17.07 o 
   2   7  15        0.76       -0.87     10.31 o 
   3   7  15       29.55       35.66     13.74 o 
   4   7  15       11.11       23.67     10.12 o 
   5   7  15       35.31       55.72     10.86 o 
  -5   8  15      741.76      749.78     16.75 o 
  -4   8  15        0.57        5.41     10.21 o 
  -3   8  15      124.38      120.38     11.76 o 
  -2   8  15     1941.41     1801.63     38.87 o 
  -1   8  15     1651.61     1539.48     37.58 o 
   0   8  15     2102.88     1873.47     39.74 o 
   1   8  15     1056.13     1023.20     30.49 o 
   2   8  15        6.96       16.18     15.19 o 
   3   8  15       38.76       76.90     15.41 o 
   4   8  15       11.54       31.04     14.69 o 
  -4   9  15       26.41       37.30      9.12 o 
  -3   9  15       52.04       79.24     11.88 o 
  -2   9  15      265.45      243.80     16.38 o 
  -1   9  15      640.50      627.86     24.69 o 
   0   9  15       14.41       11.94     10.89 o 
   1   9  15      391.33      409.03     53.43 o 
   2   9  15      652.68      698.32     27.11 o 
   3   9  15       95.27      139.55     18.64 o 
  -3  10  15      189.54      192.99     12.20 o 
  -2  10  15     1562.25     1468.84     37.85 o 
  -1  10  15     1236.23     1189.94     40.79 o 
   0  10  15      708.87      731.26     27.49 o 
   1  10  15      392.89      422.26     22.02 o 
   2  10  15      814.17      888.39     31.09 o 
  -1  11  15       83.45      127.75     15.80 o 
   0  11  15       71.36       92.25     23.83 o 
  -7   0  16      606.06      580.59     33.70 o 
  -6   0  16        0.04       -1.55     11.08 o 
  -5   0  16      487.25      432.95     27.05 o 
  -4   0  16      835.14      867.01     35.03 o 
  -3   0  16       89.94      124.63      9.06 o 
  -2   0  16        0.44       33.37      6.98 o 
  -1   0  16        0.57        8.29      6.79 o 
   0   0  16      112.74      137.76     10.82 o 
   1   0  16     1051.85     1081.10     36.69 o 
   2   0  16     1946.81     1900.47     96.32 o 
   3   0  16      213.68      240.97     19.95 o 
   4   0  16     2218.36     2122.19     56.97 o 
   5   0  16      440.09      510.76     31.48 o 
   6   0  16       43.38       42.34     17.29 o 
  -7   1  16     4957.20     4639.51     67.17 o 
  -6   1  16     7565.34     7204.78     87.57 o 
  -5   1  16      959.86      983.37     33.47 o 
  -4   1  16     2985.91     2878.60     70.44 o 
  -3   1  16     8721.19     8406.32    431.59 o 
  -2   1  16     4130.64     3898.05    249.23 o 
  -1   1  16     2602.47     2512.15    190.93 o 
   0   1  16     3997.48     4196.29    209.10 o 
   1   1  16    11300.03    10945.32    299.59 o 
   2   1  16     8700.26     8105.34    159.65 o 
   3   1  16     4169.08     3811.56     77.04 o 
   4   1  16     4207.58     4221.34     93.77 o 
   5   1  16     4525.32     4349.68     80.47 o 
   6   1  16      768.10      789.20     28.44 o 
  -7   2  16      503.48      471.63     21.79 o 
  -6   2  16       23.77       13.91      8.11 o 
  -5   2  16       12.56       19.15      8.20 o 
  -4   2  16     1811.03     1759.92    104.86 o 
  -3   2  16      901.29      853.30     28.28 o 
  -2   2  16       15.11       38.32      7.74 o 
  -1   2  16      698.25      723.82     50.14 o 
   0   2  16      636.88      668.18     17.67 o 
   1   2  16     1525.46     1564.10     46.27 o 
   2   2  16      193.81      208.95     10.53 o 
   3   2  16       94.56      133.79     10.11 o 
   4   2  16      520.05      531.81     21.30 o 
   5   2  16        3.82        8.12      9.09 o 
   6   2  16       16.49       34.02     11.18 o 
  -7   3  16     2428.97     2303.42    101.20 o 
  -6   3  16     6468.71     6259.94    436.61 o 
  -5   3  16     4861.03     4721.94    156.87 o 
  -4   3  16     2886.87     2850.45     92.01 o 
  -3   3  16     3458.17     3599.10    134.59 o 
  -2   3  16     4364.91     4320.36    302.08 o 
  -1   3  16      324.88      324.11     33.39 o 
   0   3  16     7579.64     7233.78    322.54 o 
   1   3  16    18081.46    16758.66    646.52 o 
   2   3  16     5883.10     5546.69    192.25 o 
   3   3  16     2245.04     2184.75     63.39 o 
   4   3  16     2830.48     2704.75    121.70 o 
   5   3  16     2634.24     2519.87     50.77 o 
   6   3  16      662.20      619.79     39.35 o 
  -7   4  16       22.92       24.31      9.56 o 
  -6   4  16       12.89       55.17     17.92 o 
  -5   4  16        8.34       16.58      6.52 o 
  -4   4  16      326.93      363.11     14.47 o 
  -3   4  16     2554.34     2599.66    116.90 o 
  -2   4  16      488.51      562.49     41.51 o 
  -1   4  16     3638.55     3679.46    223.78 o 
   0   4  16      211.51      200.73     15.27 o 
   1   4  16        3.02       35.08     16.60 o 
   2   4  16      125.63      142.96     10.14 o 
   3   4  16       13.77        4.16     10.86 o 
   4   4  16       66.44      131.93     12.12 o 
   5   4  16        6.29       22.49     10.73 o 
   6   4  16      399.18      400.27     20.94 o 
  -6   5  16     3497.08     3306.62    169.08 o 
  -5   5  16     3960.08     3926.60    210.44 o 
  -4   5  16     3430.93     3294.12    105.72 o 
  -3   5  16     1611.66     1701.12     80.08 o 
  -2   5  16     2289.97     2293.87    186.72 o 
  -1   5  16     2299.02     2133.67    229.33 o 
   0   5  16     3338.48     3175.07    232.55 o 
   1   5  16     6727.40     6421.99     92.66 o 
   2   5  16     4654.77     4706.39    143.70 o 
   3   5  16     2946.90     2871.44    151.99 o 
   4   5  16     3480.09     3320.77    161.84 o 
   5   5  16     3042.77     3042.67     82.26 o 
  -6   6  16        6.33       23.33     23.08 o 
  -5   6  16      126.34      163.00      9.92 o 
  -4   6  16      215.74      245.61     10.60 o 
  -3   6  16       62.82       81.92     10.22 o 
  -2   6  16      212.18      213.80     29.02 o 
  -1   6  16       82.13      123.50     14.19 o 
   0   6  16      587.95      592.74     55.98 o 
   1   6  16      192.37      191.73     23.17 o 
   2   6  16      131.44      154.16     16.54 o 
   3   6  16       10.94       42.78      9.77 o 
   4   6  16      413.21      394.62     30.30 o 
   5   6  16       85.79      133.05     12.27 o 
  -5   7  16     1365.11     1424.96     37.58 o 
  -4   7  16     1581.08     1634.75     72.12 o 
  -3   7  16     2577.31     2479.52    130.99 o 
  -2   7  16     3972.16     3648.06     98.32 o 
  -1   7  16     1886.67     1767.30     71.27 o 
   0   7  16     2410.22     2174.31     41.85 o 
   1   7  16     3722.68     3349.88    256.82 o 
   2   7  16     3422.69     3355.03    130.46 o 
   3   7  16     2443.48     2398.96     74.71 o 
   4   7  16     1646.95     1641.60     83.54 o 
  -5   8  16        9.46       43.13      7.33 o 
  -4   8  16        6.24       25.74      6.31 o 
  -3   8  16      417.48      380.80     15.74 o 
  -2   8  16        3.38       15.68     27.93 o 
  -1   8  16       14.39       25.43     10.97 o 
   0   8  16       27.54       41.53     12.21 o 
   1   8  16      859.54      763.72     26.96 o 
   2   8  16      107.94      126.79     17.14 o 
   3   8  16       79.58       87.06     15.74 o 
   4   8  16      268.65      263.20     19.98 o 
  -4   9  16     1596.31     1576.48     70.35 o 
  -3   9  16     1449.75     1335.10     29.17 o 
  -2   9  16     1121.82     1099.20     32.13 o 
  -1   9  16      722.84      753.30     27.11 o 
   0   9  16     2539.33     2524.08     48.59 o 
   1   9  16     1359.38     1332.35     36.13 o 
   2   9  16     1127.79     1136.66     34.41 o 
   3   9  16     2211.78     2216.35     50.99 o 
  -3  10  16        1.14       22.26      8.58 o 
  -2  10  16        0.88       29.04     16.18 o 
  -1  10  16       17.03       28.74     26.27 o 
   0  10  16       80.47      105.51     15.64 o 
   1  10  16       21.82       56.80     20.17 o 
   2  10  16      121.48      156.64     19.48 o 
  -7   1  17       10.44       20.28      9.72 o 
  -6   1  17        3.52       13.38     10.42 o 
  -5   1  17       82.04       97.31     11.89 o 
  -4   1  17       53.89       69.98     10.27 o 
  -3   1  17        0.08        4.87      5.02 o 
  -2   1  17      105.44      124.07      9.50 o 
  -1   1  17       15.79       41.14      5.71 o 
   0   1  17       46.43       90.85     11.64 o 
   1   1  17      220.48      229.33     11.12 o 
   2   1  17        8.33        3.27      7.09 o 
   3   1  17      905.99      848.25     25.31 o 
   4   1  17      147.96      139.73     15.43 o 
   5   1  17      203.59      199.91     17.07 o 
   6   1  17       64.16       48.60     13.12 o 
  -7   2  17      133.78      151.87     15.36 o 
  -6   2  17       54.04       81.89     11.43 o 
  -5   2  17       65.06       75.66     11.44 o 
  -4   2  17       46.94       63.88      9.94 o 
  -3   2  17      257.48      276.10     11.32 o 
  -2   2  17        0.69        1.15      5.01 o 
  -1   2  17       72.24       67.31      8.39 o 
   0   2  17      652.81      609.23     29.41 o 
   1   2  17      469.68      467.89     14.37 o 
   2   2  17      743.61      717.17     30.46 o 
   3   2  17       94.97      157.68     15.50 o 
   4   2  17      254.78      256.14     29.71 o 
   5   2  17      176.20      221.46     15.67 o 
   6   2  17      170.04      206.66     19.93 o 
  -7   3  17       51.64       43.83     14.08 o 
  -6   3  17      545.52      507.11     22.28 o 
  -5   3  17       87.30      102.87     13.07 o 
  -4   3  17      109.67      151.25      9.84 o 
  -3   3  17       96.26      117.90      9.55 o 
  -2   3  17        8.51        9.60      5.54 o 
  -1   3  17        3.93        6.01      5.80 o 
   0   3  17        0.60        4.22      8.63 o 
   1   3  17      294.51      338.38     12.85 o 
   2   3  17        7.82        2.81      6.21 o 
   3   3  17        0.17       10.55     11.47 o 
   4   3  17       56.62       43.13     10.92 o 
   5   3  17      146.45      195.42     15.83 o 
   6   3  17       57.93       72.35     28.38 o 
  -6   4  17       61.23       98.29     15.43 o 
  -5   4  17        1.89        0.32      7.39 o 
  -4   4  17     1411.14     1347.41     55.12 o 
  -3   4  17      833.69      903.65     53.94 o 
  -2   4  17      110.38      146.84      9.35 o 
  -1   4  17        7.91        5.52      9.41 o 
   0   4  17      448.78      443.28     18.89 o 
   1   4  17       85.38      113.63     13.90 o 
   2   4  17        5.11       -4.28      6.53 o 
   3   4  17      218.78      193.28     11.72 o 
   4   4  17       95.57      134.32     12.52 o 
   5   4  17      201.91      225.95     15.94 o 
  -6   5  17      398.72      363.86     14.97 o 
  -5   5  17        4.65        3.15      6.71 o 
  -4   5  17       52.16       61.97      7.29 o 
  -3   5  17      783.49      706.57     37.27 o 
  -2   5  17       30.29       46.92      7.36 o 
  -1   5  17      614.13      584.74     39.79 o 
   0   5  17      739.05      714.09     35.58 o 
   1   5  17      445.04      478.22     23.83 o 
   2   5  17      218.10      215.62     21.28 o 
   3   5  17       28.79       22.01      7.80 o 
   4   5  17        0.16        5.82      8.03 o 
   5   5  17       61.38      116.47     17.18 o 
  -6   6  17      397.66      398.76     15.86 o 
  -5   6  17        4.83        9.66      6.78 o 
  -4   6  17      542.14      492.81     19.13 o 
  -3   6  17     1998.32     2113.28    141.75 o 
  -2   6  17     1225.78     1133.81     56.09 o 
  -1   6  17        3.05      -11.70      7.88 o 
   0   6  17       96.89       72.24     13.37 o 
   1   6  17        0.96       -6.90      8.44 o 
   2   6  17       17.03        4.33     21.84 o 
   3   6  17      326.90      309.45     19.20 o 
   4   6  17      835.03      793.01     27.68 o 
   5   6  17      208.58      251.06     14.89 o 
  -5   7  17      173.47      178.58     11.09 o 
  -4   7  17        0.98       16.64      7.82 o 
  -3   7  17       16.77       35.01      9.82 o 
  -2   7  17      242.65      251.59     16.09 o 
  -1   7  17      124.35      172.06     16.19 o 
   0   7  17      705.31      640.52     26.27 o 
   1   7  17       59.54      101.48     14.94 o 
   2   7  17      636.22      623.64     25.16 o 
   3   7  17       12.76        9.28     12.43 o 
   4   7  17        9.34       17.44     13.29 o 
  -4   8  17      525.83      543.90     18.66 o 
  -3   8  17     1088.56     1091.64     31.98 o 
  -2   8  17      503.19      523.84     36.58 o 
  -1   8  17       60.31       79.97     14.17 o 
   0   8  17     1027.20      974.47     30.33 o 
   1   8  17      406.64      370.81     33.59 o 
   2   8  17      153.57      184.91     19.28 o 
   3   8  17       71.63       76.26     14.91 o 
  -3   9  17       17.21       52.56     11.66 o 
  -2   9  17       55.61       75.57     16.52 o 
  -1   9  17      141.72      177.90     15.74 o 
   0   9  17       85.25      103.43     15.67 o 
   1   9  17      484.01      415.40     21.68 o 
   2   9  17        0.34       15.69     12.34 o 
  -2  10  17      256.33      250.23     16.91 o 
  -1  10  17      165.49      178.45     15.44 o 
   0  10  17      510.69      507.16     24.05 o 
   1  10  17        8.07       22.56     14.30 o 
  -7   0  18       77.68       92.44     17.51 o 
  -6   0  18      424.34      384.18     26.82 o 
  -5   0  18        5.43       11.08     11.75 o 
  -4   0  18      411.66      523.84     29.26 o 
  -3   0  18     3387.02     3597.28     69.61 o 
  -2   0  18     2259.87     2129.71    273.78 o 
  -1   0  18      142.43      140.82     11.19 o 
   0   0  18      711.90      638.95     82.80 o 
   1   0  18       29.93       29.75      8.17 o 
   2   0  18     2520.14     2508.14     58.08 o 
   3   0  18       22.94        6.43     13.74 o 
   4   0  18      245.29      289.96     23.94 o 
   5   0  18      122.55      134.12     23.06 o 
  -7   1  18     1952.34     1964.35     44.91 o 
  -6   1  18     1353.76     1311.70     35.19 o 
  -5   1  18     1825.93     1939.49     40.60 o 
  -4   1  18     5067.56     5348.90     65.84 o 
  -3   1  18     3268.24     3048.74    225.70 o 
  -2   1  18     2241.10     2200.04    119.33 o 
  -1   1  18     9387.15     8992.77    645.26 o 
   0   1  18    18505.59    17782.60   1264.16 o 
   1   1  18     2258.47     2230.26     83.31 o 
   2   1  18      671.20      612.47     21.23 o 
   3   1  18     4661.12     4375.54     71.72 o 
   4   1  18     1215.66     1222.40     32.43 o 
   5   1  18      731.17      756.38     27.11 o 
  -6   2  18      269.71      256.29     27.16 o 
  -5   2  18       87.74      117.01     15.30 o 
  -4   2  18      273.44      299.10     12.42 o 
  -3   2  18     1675.50     1752.67     90.39 o 
  -2   2  18     1211.00     1180.73     24.76 o 
  -1   2  18       90.76      115.59      9.90 o 
   0   2  18       32.82       36.83      7.56 o 
   1   2  18      880.29      851.69     24.29 o 
   2   2  18     1287.80     1278.09     67.11 o 
   3   2  18      319.94      339.07     17.17 o 
   4   2  18      417.71      437.28     20.11 o 
   5   2  18      289.71      252.59     16.88 o 
  -6   3  18      484.62      539.53     24.50 o 
  -5   3  18     1303.24     1304.23     50.88 o 
  -4   3  18     6476.08     6356.40    275.31 o 
  -3   3  18     2919.00     2912.52    145.68 o 
  -2   3  18     4385.75     4253.54    237.31 o 
  -1   3  18     4697.61     4775.70    332.75 o 
   0   3  18     7699.12     6940.80    242.08 o 
   1   3  18     8027.07     7641.14    255.48 o 
   2   3  18     2328.19     2238.49     90.21 o 
   3   3  18     2233.11     2257.73     77.14 o 
   4   3  18     1014.77      989.06     53.98 o 
   5   3  18      291.62      313.29     18.18 o 
  -6   4  18      257.09      293.79     17.77 o 
  -5   4  18      132.37      144.20     12.10 o 
  -4   4  18      670.55      685.83     21.83 o 
  -3   4  18     1946.52     2059.08    116.49 o 
  -2   4  18      631.32      580.80     33.80 o 
  -1   4  18     2129.32     2143.40    121.93 o 
   0   4  18       54.88       45.69     11.12 o 
   1   4  18      401.31      409.79     19.12 o 
   2   4  18      336.51      346.06     13.80 o 
   3   4  18       81.16      115.29     11.54 o 
   4   4  18      110.56      104.85     20.17 o 
   5   4  18      436.70      362.96     20.28 o 
  -6   5  18      878.59      960.84     39.88 o 
  -5   5  18     1700.37     1699.48    106.13 o 
  -4   5  18     4353.63     4237.08    141.97 o 
  -3   5  18     2432.22     2471.45    139.64 o 
  -2   5  18     2111.72     1903.22    113.06 o 
  -1   5  18     5669.57     5193.35    337.85 o 
   0   5  18     5216.26     4725.34    327.21 o 
   1   5  18     3232.14     3149.65    181.78 o 
   2   5  18     2107.13     2065.26    167.37 o 
   3   5  18     1098.52     1087.81     64.58 o 
   4   5  18     1040.05     1036.49     45.07 o 
   5   5  18      511.26      534.02     23.48 o 
  -5   6  18       37.36       46.19      9.01 o 
  -4   6  18      138.90      165.13     11.66 o 
  -3   6  18     1080.55     1185.62     81.16 o 
  -2   6  18      400.87      390.66     19.01 o 
  -1   6  18        1.52       28.63     10.32 o 
   0   6  18      428.54      388.31     19.50 o 
   1   6  18       28.20       39.88     11.66 o 
   2   6  18      122.71      136.37     16.95 o 
   3   6  18       40.01       55.92     50.10 o 
   4   6  18        2.09       11.61     18.32 o 
  -5   7  18      799.61      817.20     26.42 o 
  -4   7  18     1515.59     1541.31    103.39 o 
  -3   7  18     1502.91     1445.94    129.13 o 
  -2   7  18     2896.19     2771.03     61.52 o 
  -1   7  18     4794.73     4242.28     82.69 o 
   0   7  18     3056.27     2995.64    138.55 o 
   1   7  18     2086.58     2056.23     43.11 o 
   2   7  18     2462.41     2165.75    122.48 o 
   3   7  18     1545.65     1399.88     77.70 o 
   4   7  18      641.04      652.71     72.60 o 
  -4   8  18      334.53      351.15     20.84 o 
  -3   8  18      353.18      368.67     19.26 o 
  -2   8  18       59.04       96.49     13.47 o 
  -1   8  18      246.89      235.32     19.95 o 
   0   8  18       20.06        6.53     17.07 o 
   1   8  18        4.36       16.60     10.65 o 
   2   8  18        0.51        1.92     11.50 o 
   3   8  18        2.69        9.23     17.29 o 
  -3   9  18     1098.60     1043.78     32.84 o 
  -2   9  18     1801.64     1733.09     41.69 o 
  -1   9  18     1912.94     1741.26     68.17 o 
   0   9  18     2571.43     2655.76     51.57 o 
   1   9  18     1276.82     1252.35     65.18 o 
   2   9  18      231.47      268.34     19.66 o 
  -6   1  19       58.29       65.68     11.48 o 
  -5   1  19        1.05        6.62      8.70 o 
  -4   1  19      238.60      218.98     14.40 o 
  -3   1  19       19.01       16.33      7.86 o 
  -2   1  19       64.14       77.17      8.17 o 
  -1   1  19       52.11       84.48     10.74 o 
   0   1  19      333.23      440.09     14.33 o 
   1   1  19       57.96       77.90      8.95 o 
   2   1  19       56.79       60.34     11.29 o 
   3   1  19      213.08      212.33     25.27 o 
   4   1  19      173.60      186.12     15.70 o 
   5   1  19      185.38      191.53     16.88 o 
  -6   2  19       16.22       32.71     19.29 o 
  -5   2  19      338.82      275.62     16.69 o 
  -4   2  19       11.16       11.76      8.98 o 
  -3   2  19       72.63       73.25      8.49 o 
  -2   2  19        4.97       -6.18      5.44 o 
  -1   2  19      132.95      154.73     13.69 o 
   0   2  19        0.05      -10.43      7.23 o 
   1   2  19        1.19        1.90      7.08 o 
   2   2  19      311.66      319.56     20.04 o 
   3   2  19       11.42        2.10      8.40 o 
   4   2  19       10.72       22.46     26.05 o 
   5   2  19        1.68       11.20     11.05 o 
  -6   3  19       23.86       22.17     17.73 o 
  -5   3  19        4.37       11.61     11.31 o 
  -4   3  19       72.54      101.80      9.61 o 
  -3   3  19        0.77       18.13      6.20 o 
  -2   3  19      471.95      475.62     21.66 o 
  -1   3  19        1.84       -0.98      7.60 o 
   0   3  19      863.27      862.92     33.59 o 
   1   3  19      139.12      146.90     14.02 o 
   2   3  19       30.52       38.85      8.45 o 
   3   3  19      141.22      134.59     15.45 o 
   4   3  19        9.99        5.47      9.37 o 
   5   3  19      101.81       89.39     14.56 o 
  -6   4  19       19.71       24.82     33.92 o 
  -5   4  19      165.43      179.79     10.68 o 
  -4   4  19      369.00      399.91     14.88 o 
  -3   4  19      202.81      235.19     13.96 o 
  -2   4  19       52.22       78.66     17.13 o 
  -1   4  19      710.47      715.17     54.98 o 
   0   4  19       97.55       97.87     15.19 o 
   1   4  19        8.19        5.34      9.88 o 
   2   4  19      488.95      469.50     15.78 o 
   3   4  19     1078.84     1027.76     41.70 o 
   4   4  19       46.06       95.57     40.79 o 
  -5   5  19      327.47      328.43     14.25 o 
  -4   5  19        7.29       23.49      7.35 o 
  -3   5  19      579.39      573.39     23.38 o 
  -2   5  19        2.77       -1.22     10.53 o 
  -1   5  19      235.06      271.02     16.28 o 
   0   5  19      350.26      326.94     30.93 o 
   1   5  19       12.55       13.19     10.35 o 
   2   5  19        1.78       -9.17     10.25 o 
   3   5  19      236.41      226.76     16.61 o 
   4   5  19        6.57        8.26     13.81 o 
  -5   6  19      221.42      273.42     16.13 o 
  -4   6  19      349.25      395.66     24.50 o 
  -3   6  19        1.72       17.63     11.53 o 
  -2   6  19       57.40       67.19     12.35 o 
  -1   6  19      336.74      337.99     20.95 o 
   0   6  19        3.60       17.28     10.04 o 
   1   6  19        0.30        5.53     13.30 o 
   2   6  19      599.03      643.50     25.53 o 
   3   6  19      614.88      632.59     56.53 o 
   4   6  19       90.10      154.55     18.72 o 
  -4   7  19      286.90      342.66     23.76 o 
  -3   7  19       65.62       62.90     13.97 o 
  -2   7  19       39.43       63.48     12.54 o 
  -1   7  19      111.48      164.81     15.14 o 
   0   7  19      474.46      508.85     22.94 o 
   1   7  19      201.14      209.48     28.04 o 
   2   7  19       48.92       68.07     14.52 o 
   3   7  19      119.42      163.07     18.64 o 
  -3   8  19        2.85       19.90     10.19 o 
  -2   8  19       70.43      118.82     25.38 o 
  -1   8  19       45.91       68.59     12.67 o 
   0   8  19       38.98       39.95     18.73 o 
   1   8  19      390.25      382.19     21.16 o 
   2   8  19     1008.11     1038.46     40.68 o 
  -2   9  19      319.67      395.78     33.81 o 
  -1   9  19       92.84      115.50     16.52 o 
   0   9  19     1143.71     1138.39     35.02 o 
   1   9  19      974.99     1021.85     47.55 o 
  -6   0  20      924.52      947.26     44.34 o 
  -5   0  20     1616.04     1615.20     54.53 o 
  -4   0  20      567.68      630.47     33.03 o 
  -3   0  20      216.43      176.46     19.51 o 
  -2   0  20      540.98      560.42     28.82 o 
  -1   0  20       48.12       77.99     10.63 o 
   0   0  20      130.59      164.82     16.96 o 
   1   0  20        4.17       20.17     12.86 o 
   2   0  20       33.05       33.25     13.30 o 
   3   0  20     5144.47     5027.81     91.11 o 
   4   0  20     1197.26     1161.41     47.00 o 
   5   0  20       95.20      127.69     23.50 o 
  -6   1  20     4056.01     3868.05     62.39 o 
  -5   1  20     4822.42     5012.97    106.08 o 
  -4   1  20     1699.92     1737.69     38.09 o 
  -3   1  20     2579.80     2690.71     87.23 o 
  -2   1  20     7134.69     7219.46    540.53 o 
  -1   1  20     6223.76     6385.26    484.09 o 
   0   1  20     2440.76     2512.83    136.18 o 
   1   1  20      146.52      163.89     17.83 o 
   2   1  20     1025.84     1002.89     27.81 o 
   3   1  20     1452.81     1488.61     35.57 o 
   4   1  20      510.10      499.13     22.17 o 
   5   1  20     2303.73     2222.76     47.99 o 
  -6   2  20      237.09      251.65     17.00 o 
  -5   2  20     1992.76     1962.11     42.56 o 
  -4   2  20     2277.52     2215.78     53.54 o 
  -3   2  20       59.40       67.51      8.20 o 
  -2   2  20       26.01       85.48     21.24 o 
  -1   2  20      107.26      160.55     11.90 o 
   0   2  20      117.83      148.10     12.83 o 
   1   2  20       11.49       35.44      7.62 o 
   2   2  20     1021.98      945.83     40.01 o 
   3   2  20     1755.29     1712.98     47.66 o 
   4   2  20      412.66      410.97     20.26 o 
  -6   3  20     1849.14     1694.49     48.66 o 
  -5   3  20     2976.59     3014.45     52.98 o 
  -4   3  20     4002.77     3824.95    140.97 o 
  -3   3  20     2948.64     2982.33    166.21 o 
  -2   3  20     6039.92     6314.71    376.10 o 
  -1   3  20     3173.32     3120.49    383.63 o 
   0   3  20      155.75      205.47     20.17 o 
   1   3  20     1712.55     1646.28    141.88 o 
   2   3  20     2880.67     2765.61    116.23 o 
   3   3  20     1195.90     1224.30     37.69 o 
   4   3  20      630.12      643.13     24.85 o 
  -5   4  20      415.07      456.79     21.38 o 
  -4   4  20      542.65      564.32     20.36 o 
  -3   4  20      197.24      199.64     11.83 o 
  -2   4  20        4.78       15.18     13.41 o 
  -1   4  20      785.28      711.64     77.04 o 
   0   4  20      261.32      206.58     49.32 o 
   1   4  20       13.65       11.64     21.39 o 
   2   4  20      273.91      283.39     33.25 o 
   3   4  20     1224.15     1273.22     26.72 o 
   4   4  20      256.87      276.29     16.91 o 
  -5   5  20     4290.97     4220.70    293.46 o 
  -4   5  20     4070.70     4089.37    192.90 o 
  -3   5  20     1641.31     1685.36     71.19 o 
  -2   5  20     3684.82     3599.26    269.79 o 
  -1   5  20     2371.11     2275.94    100.31 o 
   0   5  20     1440.12     1453.63    107.63 o 
   1   5  20     1276.93     1205.69     84.24 o 
   2   5  20      919.76      941.36     43.89 o 
   3   5  20      264.86      341.99     21.17 o 
   4   5  20      540.34      554.57     41.46 o 
  -4   6  20     1359.89     1353.28     79.45 o 
  -3   6  20        4.79       28.40     17.18 o 
  -2   6  20       45.63       64.22     14.74 o 
  -1   6  20      265.65      239.36     16.51 o 
   0   6  20       59.05       66.15     13.19 o 
   1   6  20        0.47        8.87     10.22 o 
   2   6  20      360.50      333.88     31.92 o 
   3   6  20     1102.51     1138.19     72.27 o 
  -4   7  20     1202.28     1267.05     35.30 o 
  -3   7  20     1123.07     1125.50     33.11 o 
  -2   7  20     3107.85     2937.07     57.64 o 
  -1   7  20     2541.06     2488.79     82.69 o 
   0   7  20     1286.52     1380.80     36.60 o 
   1   7  20      623.56      607.74     25.32 o 
   2   7  20      424.56      406.79     21.79 o 
  -3   8  20      164.76      219.00     16.04 o 
  -2   8  20       29.13       44.89     18.62 o 
  -1   8  20       96.68      100.86     18.73 o 
   0   8  20        2.04       11.94     10.63 o 
   1   8  20        9.68       34.59     20.17 o 
  -5   1  21       10.24       29.18     10.97 o 
  -4   1  21      170.04      164.69     13.57 o 
  -3   1  21       80.19      108.11     19.95 o 
  -2   1  21       55.34       80.15     10.98 o 
  -1   1  21      190.75      248.04     23.31 o 
   0   1  21      107.45      139.00      9.78 o 
   1   1  21      119.43      151.37     13.50 o 
   2   1  21       79.86      109.23     13.95 o 
   3   1  21       68.17       76.74     13.14 o 
   4   1  21      411.08      355.38     19.36 o 
  -5   2  21       44.81       63.18     11.67 o 
  -4   2  21       51.87       47.26     25.60 o 
  -3   2  21        0.09       -6.04      7.89 o 
  -2   2  21      749.29      745.62     51.29 o 
  -1   2  21       99.59       89.43     11.71 o 
   0   2  21       29.38       27.30      9.44 o 
   1   2  21      832.39      800.87     38.18 o 
   2   2  21      212.38      222.24     15.46 o 
   3   2  21       71.10       92.44     14.48 o 
   4   2  21       96.62      115.77     26.27 o 
  -5   3  21      393.73      369.28     21.73 o 
  -4   3  21      353.35      372.28     18.99 o 
  -3   3  21       40.34       63.50     13.87 o 
  -2   3  21       49.38       67.33      8.72 o 
  -1   3  21      524.80      560.54     47.99 o 
   0   3  21      207.75      200.84     35.36 o 
   1   3  21       12.23        4.73      9.53 o 
   2   3  21       47.92       94.21     10.38 o 
   3   3  21      123.17      154.04     16.51 o 
   4   3  21        1.34       14.92     11.01 o 
  -5   4  21        0.07       27.01     10.16 o 
  -4   4  21       10.21       47.46      7.89 o 
  -3   4  21       20.90       25.00      7.56 o 
  -2   4  21      540.15      543.54     21.64 o 
  -1   4  21       20.13       41.76     11.64 o 
   0   4  21        4.49        6.91      9.77 o 
   1   4  21      780.77      833.50     64.18 o 
   2   4  21       25.68       42.41     11.84 o 
   3   4  21       12.42      -24.83     13.30 o 
  -4   5  21      204.17      232.75     12.42 o 
  -3   5  21       59.26       65.94     11.74 o 
  -2   5  21      220.55      258.45     15.94 o 
  -1   5  21     1015.95     1051.36     39.02 o 
   0   5  21       17.38       25.34     10.49 o 
   1   5  21       26.46       32.81     12.46 o 
   2   5  21        0.14        8.51     12.41 o 
   3   5  21        7.12       18.94     34.36 o 
  -4   6  21       22.24       44.74     18.40 o 
  -3   6  21      202.17      229.11     15.33 o 
  -2   6  21      771.88      773.35     48.66 o 
  -1   6  21       55.56       46.36     11.23 o 
   0   6  21      134.21      162.86     18.73 o 
   1   6  21      729.95      846.77     58.08 o 
   2   6  21      183.36      215.17     26.49 o 
  -3   7  21       98.15      122.97     14.15 o 
  -2   7  21      690.35      717.38     26.83 o 
  -1   7  21      892.42      866.53     29.55 o 
   0   7  21        1.99       15.34     11.27 o 
   1   7  21       51.64      112.70     15.74 o 
   2   7  21        7.94       32.91     31.04 o 
  -1   8  21      259.24      299.17     18.57 o 
   0   8  21      427.81      464.72     33.81 o 
  -5   0  22      862.55      899.38     42.12 o 
  -4   0  22      120.23       92.00     18.40 o 
  -3   0  22       14.06       30.15     13.74 o 
  -2   0  22     2375.91     2568.66     62.29 o 
  -1   0  22      806.95      954.80     37.46 o 
   0   0  22      639.60      620.05     30.59 o 
   1   0  22     5604.62     5067.94     87.12 o 
   2   0  22     1207.69     1215.28     45.00 o 
   3   0  22      555.53      550.00     32.14 o 
   4   0  22      237.54      209.27     28.15 o 
  -5   1  22      844.57      974.26     31.11 o 
  -4   1  22     1512.77     1679.96     61.74 o 
  -3   1  22     2479.25     2742.33     47.77 o 
  -2   1  22      836.42      998.55     27.90 o 
  -1   1  22       36.60       63.33      8.48 o 
   0   1  22     2272.11     2154.39    202.95 o 
   1   1  22     2368.91     2101.40     73.38 o 
   2   1  22      836.22      906.05     57.42 o 
   3   1  22     1723.24     1731.84     39.81 o 
   4   1  22     1690.60     1637.70     48.77 o 
  -5   2  22      140.58      189.37     16.49 o 
  -4   2  22       44.56       71.30     12.04 o 
  -3   2  22      910.89     1043.86     38.91 o 
  -2   2  22     1102.48     1220.15     99.49 o 
  -1   2  22      752.23      798.29     68.94 o 
   0   2  22      541.28      576.61     23.50 o 
   1   2  22     1770.06     1778.35    158.84 o 
   2   2  22     1898.19     1772.41     46.00 o 
   3   2  22      371.33      367.14     35.58 o 
  -5   3  22      673.32      756.16     32.14 o 
  -4   3  22      988.34     1018.57     56.09 o 
  -3   3  22     2076.16     2247.20    127.45 o 
  -2   3  22     1048.32     1086.10     29.59 o 
  -1   3  22      514.87      566.53     50.54 o 
   0   3  22      402.72      401.31     31.37 o 
   1   3  22     1183.80     1202.71     85.13 o 
   2   3  22     1605.44     1581.06     54.53 o 
   3   3  22     1926.03     1786.22     40.42 o 
  -4   4  22       57.88       95.71     24.83 o 
  -3   4  22      273.70      343.24     14.34 o 
  -2   4  22     1337.27     1346.49     77.04 o 
  -1   4  22      813.32      870.34     27.64 o 
   0   4  22      699.02      719.32     31.70 o 
   1   4  22     2158.61     2066.36    130.46 o 
   2   4  22     1870.19     1865.24    135.45 o 
   3   4  22      247.39      202.62     23.28 o 
  -4   5  22     2097.73     2245.18    133.44 o 
  -3   5  22      946.48      944.85     29.64 o 
  -2   5  22     1218.15     1221.56    109.40 o 
  -1   5  22      483.21      516.82     29.93 o 
   0   5  22      627.63      608.20     29.15 o 
   1   5  22     1071.53     1071.01     46.78 o 
   2   5  22     1041.80     1053.93    105.08 o 
  -3   6  22      394.46      397.55     33.25 o 
  -2   6  22      234.77      235.72     15.98 o 
  -1   6  22      563.38      622.43     25.14 o 
   0   6  22      310.43      362.28     19.98 o 
   1   6  22     1407.36     1395.09     92.11 o 
   2   6  22     1140.90     1131.73     68.94 o 
  -2   7  22      978.44     1054.98     49.55 o 
  -1   7  22      248.00      249.34     16.82 o 
   0   7  22      633.03      603.29     25.68 o 
  -4   1  23       29.80        9.98      9.70 o 
  -3   1  23        2.49       39.91     10.72 o 
  -2   1  23        1.08        3.62     11.97 o 
  -1   1  23      176.72      219.69     19.95 o 
   0   1  23       32.40       90.23     12.15 o 
   1   1  23      413.23      380.38     18.43 o 
   2   1  23       87.29      131.95     15.57 o 
   3   1  23       43.18       65.91     16.18 o 
  -4   2  23       35.11       36.82     10.87 o 
  -3   2  23       39.47       69.04     11.83 o 
  -2   2  23       49.88       82.42     11.97 o 
  -1   2  23       22.13       48.85     15.52 o 
   0   2  23      161.71      202.61     14.26 o 
   1   2  23       14.31       20.17     13.74 o 
   2   2  23       70.73       70.20     13.40 o 
   3   2  23        0.67       -6.97     10.31 o 
  -4   3  23       27.71       28.72     10.80 o 
  -3   3  23        3.70        6.80      9.64 o 
  -2   3  23      267.16      301.75     38.57 o 
  -1   3  23       11.31       14.27      9.59 o 
   0   3  23      228.10      213.94     15.03 o 
   1   3  23        1.50       12.77     10.42 o 
   2   3  23       44.12       47.44     18.84 o 
   3   3  23       11.17       13.97     15.30 o 
  -4   4  23      235.00      325.54     34.47 o 
  -3   4  23      107.68      134.74     20.17 o 
  -2   4  23       33.07       39.36     10.49 o 
  -1   4  23        0.07       14.96     21.61 o 
   0   4  23      432.98      431.65     53.09 o 
   1   4  23        0.44       10.31     15.07 o 
   2   4  23      249.87      271.79     25.94 o 
  -3   5  23      143.99      174.38     14.26 o 
  -2   5  23       54.95       70.32     11.23 o 
  -1   5  23       27.98       57.19     11.90 o 
   0   5  23       58.10       64.32     12.84 o 
   1   5  23      193.31      234.71     29.48 o 
  -2   6  23      148.19      152.85     14.43 o 
  -1   6  23       65.88      104.39     14.65 o 
   0   6  23      103.56      167.59     15.77 o 
  -4   0  24     2266.10     2433.21     68.94 o 
  -3   0  24     3062.53     3704.80     81.58 o 
  -2   0  24     1058.58     1232.79     46.33 o 
   1   0  24     1288.88     1228.13     45.22 o 
   2   0  24       75.13       94.66     19.95 o 
  -4   1  24      913.78     1030.35     31.90 o 
  -3   1  24       88.37      149.10     15.35 o 
  -2   1  24      526.50      635.02     23.82 o 
  -1   1  24     2366.21     2585.73     64.73 o 
   0   1  24     2850.06     2739.80     66.28 o 
   1   1  24     1204.50     1248.31     47.22 o 
   2   1  24      994.41      957.23     29.38 o 
  -4   2  24     1735.98     1862.70     75.15 o 
  -3   2  24     4186.67     4538.59    307.59 o 
  -2   2  24     1428.27     1523.42     52.54 o 
  -1   2  24      688.44      680.65     89.78 o 
   0   2  24     2131.49     2068.02    144.43 o 
   1   2  24      839.06      863.46     40.35 o 
   2   2  24        9.41       23.94     17.07 o 
  -3   3  24      512.49      540.47     33.92 o 
  -2   3  24      934.67      941.90     61.96 o 
  -1   3  24     1597.26     1582.78     69.05 o 
   0   3  24     1124.96     1350.11     74.15 o 
   1   3  24      451.34      458.00     30.59 o 
   2   3  24     1602.57     1432.31     54.31 o 
  -3   4  24     1070.33     1010.48     58.41 o 
  -2   4  24      692.27      710.69     58.75 o 
  -1   4  24     1400.34     1462.39     95.10 o 
   0   4  24     1348.57     1357.55     35.81 o 
   1   4  24      544.70      607.55     40.24 o 
  -2   5  24      753.08      742.41     27.19 o 
  -1   5  24     1420.09     1373.54     82.25 o 
   0   5  24     1154.46     1313.08     44.45 o 
  -3   1  25        0.07       40.31     15.41 o 
  -2   1  25       50.85       60.08     16.85 o 
  -1   1  25       22.70       45.45     15.96 o 
   1   1  25      216.95      210.16     22.61 o 
  -2   2  25       43.58       78.03     18.40 o 
  -1   2  25        0.47       22.83     15.30 o 
   0   2  25       55.36       68.06     16.63 o 
   1   2  25       53.80       64.95     19.29 o 
  -2   3  25       19.07       60.08     18.18 o 
  -1   3  25      237.94      237.75     17.62 o 
   0   3  25      128.13      179.39     25.60 o 
                                                 
